# Supplementary material for: Molecular characterization of oriental eyeworm (Thelazia callipaeda) detected from raccoon (Procyon lotor) and Japanese raccoon dog (Nyctereutes viverrinus) in Kanto region, Japan
Source: Parasit Vectors. 2023 Mar 30;16:116. doi: 10.1186/s13071-023-05736-x (PMC10064651; doi:10.1186/s13071-023-05736-x)
Supplement: Supplementary file 1 — Additional file 1: Dataset S1. Dataset of cox1 sequences of Thelazia callipaeda in text and fasta format. [file 13071_2023_5736_MOESM1_ESM.text]

>MI01
GTTATGCTGGGGGCTCCGGAGATGGCGTTTCCTCGTCTTAATGCTTTATCTTTTTGATTAACTTTTGTTGCTTTGTTGATAGTGTATCAGTCTTTTTTTATTGGCGGAGGAGCTGGAGGTAGTTGGACTTTTTATCCTCCTTTGAGAGTAGAGGGGCAGCCTGGTATGAGAATAGATTGTATAATTTTGGGGTTGCATACTGTGGGTATTGGTTCTTTGCTTGGAGCTATTAATTTTATGGTTACTACTCAAAACATGCGTTTAACTGCTGTTACTTTAGATCAGATAAGTATATTTGTTTGAACTTCTTATTTAACATCTTTTTTATTGATTTTATCTGTACCTGTGTTAGCTGGTTCTTTGTTGTTTTTGTTATTTGATCGTAATTTTAATTCTTCTTTTTATGATACTAAGAGGGGGGGTAGACCTTTATTGTTTCAACATTTGTTTTGATTTTTTGGTCATCCAGAAGTTTATATTATTATTTTGCCGGCTTTTGGTATTATTAGGGAGGCAGTTTTGTTTTTGACTGATAAGGAACGTTTATTTGGTCAGGTTAGTATGACTTTTGCTTCGATTTGAATTGCTATTTTAGGAACTTCTGTTTGAGGTCACCATATATATACTGCAGGTTTGGATATT
>MI02
GTTATGTTGGGGGCTCCTGAGATGGCGTTTCCTCGTCTTAATGCTTTGTCCTTTTGATTAACTTTTGTTGCTTTGTTAATGGTGTATCAGTCTTTTTTTATTGGTGGAGGAGCTGGAGGTAGTTGGACTTTTTATCCTCCTTTGAGGGTAGAGGGGCAGCCTGGTATGAGAATAGATTGTATAATTTTGGGGTTGCATACTGTGGGTATTGGTTCTTTGCTTGGAGCTATTAATTTTATGGTTACTACTCAAAACATGCGTTTAACTGCTGTTACTTTAGATCAGATAAGTATATTTGTTTGAACTTCTTATTTAACATCTTTTTTATTGATTTTATCTGTACCTGTGTTAGCTGGTTCTTTGTTGTTTTTGTTATTTGATCGTAATTTTAATTCTTCTTTTTATGATACTAAGAGGGGAGGTAGACCTTTATTGTTTCAGCATTTGTTTTGATTTTTTGGTCATCCAGAAGTTTATATTATTATTTTGCCAGCTTTTGGTATTATTAGGGAGGCAGTTTTGTTTTTGACTGATAAGGAACGTTTATTTGGTCAGGTCAGTATGACTTTTGCTTCAATTTGAATTGCTATTCTGGGAACTTCTGTTTGAGGTCACCATATATATACTGCAGGTTTGGATATT
>MI03
GTTATGCTGGGGGCTCCGGAGATGGCGTTTCCTCGTCTTAATGCTTTATCTTTTTGATTAACTTTTGTTGCTTTGTTGATAGTGTATCAGTCTTTTTTTATTGGCGGAGGAGCTGGAGGTAGTTGGACTTTTTATCCTCCTTTGAGAGTAGAGGGGCAGCCTGGTATGAGAATAGATTGTATAATTTTGGGGTTGCATACTGTGGGTATTGGTTCTTTGCTTGGAGCTATTAATTTTATGGTTACTACTCAAAACATGCGTTTAACTGCTGTTACTTTAGATCAGATAAGTATATTTGTTTGAACTTCTTATTTAACATCTTTTTTATTGATTTTATCTGTACCTGTGTTAGCTGGTTCTTTGTTGTTTTTGTTATTTGATCGTAATTTTAATTCTTCTTTTTATGATACTAAGAGGGGGGGTAGACCTTTATTGTTTCAACATTTGTTTTGATTTTTTGGTCATCCAGAAGTTTATATTATTATTTTGCCGGCTTTTGGTATTATTAGGGAGGCAGTTTTGTTTTTGACTGATAAGGAACGTTTATTTGGTCAGGTTAGTATGACTTTTGCTTCGATTTGAATTGCTATTTTAGGAACTTCTGTTTGAGGTCACCATATATATACTGCAGGTTTGGATATT
>MI04
GTTATGCTGGGGGCTCCGGAGATGGCGTTTCCTCGTCTTAATGCTTTATCTTTTTGATTAACTTTTGTTGCTTTGTTGATAGTGTATCAGTCTTTTTTTATTGGCGGAGGAGCTGGAGGTAGTTGGACTTTTTATCCTCCTTTGAGAGTAGAGGGGCAGCCTGGTATGAGAATAGATTGTATAATTTTGGGGTTGCATACTGTGGGTATTGGTTCTTTGCTTGGAGCTATTAATTTTATGGTTACTACTCAAAACATGCGTTTAACTGCTGTTACTTTAGATCAGATAAGTATATTTGTTTGAACTTCTTATTTAACATCTTTTTTATTGATTTTATCTGTACCTGTGTTAGCTGGTTCTTTGTTGTTTTTGTTATTTGATCGTAATTTTAATTCTTCTTTTTATGATACTAAGAGGGGGGGTAGACCTTTATTGTTTCAACATTTGTTTTGATTTTTTGGTCATCCAGAAGTTTATATTATTATTTTGCCGGCTTTTGGTATTATTAGGGAGGCAGTTTTGTTTTTGACTGATAAGGAACGTTTATTTGGTCAGGTTAGTATGACTTTTGCTTCGATTTGAATTGCTATTTTAGGAACTTCTGTTTGAGGTCACCATATATATACTGCAGGTTTGGATATT
>MI05
GTTATGCTGGGGGCTCCGGAGATGGCGTTTCCTCGTCTTAATGCTTTATCTTTTTGATTAACTTTTGTTGCTTTGTTGATAGTGTATCAGTCTTTTTTTATTGGCGGAGGAGCTGGAGGTAGTTGGACTTTTTATCCTCCTTTGAGAGTAGAGGGGCAGCCTGGTATGAGAATAGATTGTATAATTTTGGGGTTGCATACTGTGGGTATTGGTTCTTTGCTTGGAGCTATTAATTTTATGGTTACTACTCAAAACATGCGTTTAACTGCTGTTACTTTAGATCAGATAAGTATATTTGTTTGAACTTCTTATTTAACATCTTTTTTATTGATTTTATCTGTACCTGTGTTAGCTGGTTCTTTGTTGTTTTTGTTATTTGATCGTAATTTTAATTCTTCTTTTTATGATACTAAGAGGGGGGGTAGACCTTTATTGTTTCAACATTTGTTTTGATTTTTTGGTCATCCAGAAGTTTATATTATTATTTTGCCGGCTTTTGGTATTATTAGGGAGGCAGTTTTGTTTTTGACTGATAAGGAACGTTTATTTGGTCAGGTTAGTATGACTTTTGCTTCGATTTGAATTGCTATTTTAGGAACTTCTGTTTGAGGTCACCATATATATACTGCAGGTTTGGATATT
>MI06
GTTATGCTGGGGGCTCCGGAGATGGCGTTTCCTCGTCTTAATGCTTTATCTTTTTGATTAACTTTTGTTGCTTTGTTGATAGTGTATCAGTCTTTTTTTATTGGCGGAGGAGCTGGAGGTAGTTGGACTTTTTATCCTCCTTTGAGAGTAGAGGGGCAGCCTGGTATGAGAATAGATTGTATAATTTTGGGGTTGCATACTGTGGGTATTGGTTCTTTGCTTGGAGCTATTAATTTTATGGTTACTACTCAAAACATGCGTTTAACTGCTGTTACTTTAGATCAGATAAGTATATTTGTTTGAACTTCTTATTTAACATCTTTTTTATTGATTTTATCTGTACCTGTGTTAGCTGGTTCTTTGTTGTTTTTGTTATTTGATCGTAATTTTAATTCTTCTTTTTATGATACTAAGAGGGGGGGTAGACCTTTATTGTTTCAACATTTGTTTTGATTTTTTGGTCATCCAGAAGTTTATATTATTATTTTGCCGGCTTTTGGTATTATTAGGGAGGCAGTTTTGTTTTTGACTGATAAGGAACGTTTATTTGGTCAGGTTAGTATGACTTTTGCTTCGATTTGAATTGCTATTTTAGGAACTTCTGTTTGAGGTCACCATATATATACTGCAGGTTTGGATATT
>MI07
GTTATGCTGGGGGCTCCGGAGATGGCGTTTCCTCGTCTTAATGCTTTATCTTTTTGATTAACTTTTGTTGCTTTGTTGATAGTGTATCAGTCTTTTTTTATTGGCGGAGGAGCTGGAGGTAGTTGGACTTTTTATCCTCCTTTGAGAGTAGAGGGGCAGCCTGGTATGAGAATAGATTGTATAATTTTGGGGTTGCATACTGTGGGTATTGGTTCTTTGCTTGGAGCTATTAATTTTATGGTTACTACTCAAAACATGCGTTTAACTGCTGTTACTTTAGATCAGATAAGTATATTTGTTTGAACTTCTTATTTAACATCTTTTTTATTGATTTTATCTGTACCTGTGTTAGCTGGTTCTTTGTTGTTTTTGTTATTTGATCGTAATTTTAATTCTTCTTTTTATGATACTAAGAGGGGGGGTAGACCTTTATTGTTTCAACATTTGTTTTGATTTTTTGGTCATCCAGAAGTTTATATTATTATTTTGCCGGCTTTTGGTATTATTAGGGAGGCAGTTTTGTTTTTGACTGATAAGGAACGTTTATTTGGTCAGGTTAGTATGACTTTTGCTTCGATTTGAATTGCTATTTTAGGAACTTCTGTTTGAGGTCACCATATATATACTGCAGGTTTGGATATT
>MI08
GTTATGTTGGGGGCTCCTGAGATGGCGTTTCCTCGTCTTAATGCTTTGTCCTTTTGATTAACTTTTGTTGCTTTGTTAATGGTGTATCAGTCTTTTTTTATTGGTGGAGGAGCTGGAGGTAGTTGGACTTTTTATCCTCCTTTGAGGGTAGAGGGGCAGCCTGGTATGAGAATAGATTGTATAATTTTGGGGTTGCATACTGTGGGTATTGGTTCTTTGCTTGGAGCTATTAATTTTATGGTTACTACTCAAAACATGCGTTTAACTGCTGTTACTTTAGATCAGATAAGTATATTTGTTTGAACTTCTTATTTAACATCTTTTTTATTGATTTTATCTGTACCTGTGTTAGCTGGTTCTTTGTTGTTTTTGTTATTTGATCGTAATTTTAATTCTTCTTTTTATGATACTAAGAGGGGAGGTAGACCTTTATTGTTTCAGCATTTGTTTTGATTTTTTGGTCATCCAGAAGTTTATATTATTATTTTGCCAGCTTTTGGTATTATTAGGGAGGCAGTTTTGTTTTTGACTGATAAGGAACGTTTATTTGGTCAGGTCAGTATGACTTTTGCTTCAATTTGAATTGCTATTCTGGGAACTTCTGTTTGAGGTCACCATATATATACTGCAGGTTTGGATATT
>MI09
GTTATGTTGGGGGCTCCTGAGATGGCGTTTCCTCGTCTTAATGCTTTGTCCTTTTGATTAACTTTTGTTGCTTTGTTAATGGTGTATCAGTCTTTTTTTATTGGTGGAGGAGCTGGAGGTAGTTGGACTTTTTATCCTCCTTTGAGGGTAGAGGGGCAGCCTGGTATGAGAATAGATTGTATAATTTTGGGGTTGCATACTGTGGGTATTGGTTCTTTGCTTGGAGCTATTAATTTTATGGTTACTACTCAAAACATGCGTTTAACTGCTGTTACTTTAGATCAGATAAGTATATTTGTTTGAACTTCTTATTTAACATCTTTTTTATTGATTTTATCTGTACCTGTGTTAGCTGGTTCTTTGTTGTTTTTGTTATTTGATCGTAATTTTAATTCTTCTTTTTATGATACTAAGAGGGGAGGTAGACCTTTATTGTTTCAGCATTTGTTTTGATTTTTTGGTCATCCAGAAGTTTATATTATTATTTTGCCAGCTTTTGGTATTATTAGGGAGGCAGTTTTGTTTTTGACTGATAAGGAACGTTTATTTGGTCAGGTCAGTATGACTTTTGCTTCAATTTGAATTGCTATTCTGGGAACTTCTGTTTGAGGTCACCATATATATACTGCAGGTTTGGATATT
>MI10
GTTATGTTGGGGGCTCCTGAGATGGCGTTTCCTCGTCTTAATGCTTTGTCCTTTTGATTAACTTTTGTTGCTTTGTTAATGGTGTATCAGTCTTTTTTTATTGGTGGAGGAGCTGGAGGTAGTTGGACTTTTTATCCTCCTTTGAGGGTAGAGGGGCAGCCTGGTATGAGAATAGATTGTATAATTTTGGGGTTGCATACTGTGGGTATTGGTTCTTTGCTTGGAGCTATTAATTTTATGGTTACTACTCAAAACATGCGTTTAACTGCTGTTACTTTAGATCAGATAAGTATATTTGTTTGAACTTCTTATTTAACATCTTTTTTATTGATTTTATCTGTACCTGTGTTAGCTGGTTCTTTGTTGTTTTTGTTATTTGATCGTAATTTTAATTCTTCTTTTTATGATACTAAGAGGGGAGGTAGACCTTTATTGTTTCAGCATTTGTTTTGATTTTTTGGTCATCCAGAAGTTTATATTATTATTTTGCCAGCTTTTGGTATTATTAGGGAGGCAGTTTTGTTTTTGACTGATAAGGAACGTTTATTTGGTCAGGTCAGTATGACTTTTGCTTCAATTTGAATTGCTATTCTGGGAACTTCTGTTTGAGGTCACCATATATATACTGCAGGTTTGGATATT
>MI11a
GTTATGCTGGGGGCTCCGGAGATGGCGTTTCCTCGTCTTAATGCTTTATCTTTTTGATTAACTTTTGTTGCTTTGTTGATAGTGTATCAGTCTTTTTTTATTGGCGGAGGAGCTGGAGGTAGTTGGACTTTTTATCCTCCTTTGAGAGTAGAGGGGCAGCCTGGTATGAGAATAGATTGTATAATTTTGGGGTTGCATACTGTGGGTATTGGTTCTTTGCTTGGAGCTATTAATTTTATGGTTACTACTCAAAACATGCGTTTAACTGCTGTTACTTTAGATCAGATAAGTATATTTGTTTGAACTTCTTATTTAACATCTTTTTTATTGATTTTATCTGTACCTGTGTTAGCTGGTTCTTTGTTGTTTTTGTTATTTGATCGTAATTTTAATTCTTCTTTTTATGATACTAAGAGGGGGGGTAGACCTTTATTGTTTCAACATTTGTTTTGATTTTTTGGTCATCCAGAAGTTTATATTATTATTTTGCCGGCTTTTGGTATTATTAGGGAGGCAGTTTTGTTTTTGACTGATAAGGAACGTTTATTTGGTCAGGTTAGTATGACTTTTGCTTCGATTTGAATTGCTATTTTAGGAACTTCTGTTTGAGGTCACCATATATATACTGCAGGTTTGGATATT
>MI11b
GTTATGTTGGGGGCTCCTGAGATGGCGTTTCCTCGTCTTAATGCTTTGTCCTTTTGATTAACTTTTGTTGCTTTGTTAATGGTGTATCAGTCTTTTTTTATTGGTGGAGGAGCTGGAGGTAGTTGGACTTTTTATCCTCCTTTGAGGGTAGAGGGGCAGCCTGGTATGAGAATAGATTGTATAATTTTGGGGTTGCATACTGTGGGTATTGGTTCTTTGCTTGGAGCTATTAATTTTATGGTTACTACTCAAAACATGCGTTTAACTGCTGTTACTTTAGATCAGATAAGTATATTTGTTTGAACTTCTTATTTAACATCTTTTTTATTGATTTTATCTGTACCTGTGTTAGCTGGTTCTTTGTTGTTTTTGTTATTTGATCGTAATTTTAATTCTTCTTTTTATGATACTAAGAGGGGAGGTAGACCTTTATTGTTTCAGCATTTGTTTTGATTTTTTGGTCATCCAGAAGTTTATATTATTATTTTGCCAGCTTTTGGTATTATTAGGGAGGCAGTTTTGTTTTTGACTGATAAGGAACGTTTATTTGGTCAGGTCAGTATGACTTTTGCTTCAATTTGAATTGCTATTCTGGGAACTTCTGTTTGAGGTCACCATATATATACTGCAGGTTTGGATATT
>MI11c
GTTATGCTGGGGGCTCCGGAGATGGCGTTTCCTCGTCTTAATGCTTTATCTTTTTGATTAACTTTTGTTGCTTTGTTGATAGTGTATCAGTCTTTTTTTATTGGCGGAGGAGCTGGAGGTAGTTGGACTTTTTATCCTCCTTTGAGAGTAGAGGGGCAGCCTGGTATGAGAATAGATTGTATAATTTTGGGGTTGCATACTGTGGGTATTGGTTCTTTGCTTGGAGCTATTAATTTTATGGTTACTACTCAAAACATGCGTTTAACTGCTGTTACTTTAGATCAGATAAGTATATTTGTTTGAACTTCTTATTTAACATCTTTTTTATTGATTTTATCTGTACCTGTGTTAGCTGGTTCTTTGTTGTTTTTGTTATTTGATCGTAATTTTAATTCTTCTTTTTATGATACTAAGAGGGGGGGTAGACCTTTATTGTTTCAACATTTGTTTTGATTTTTTGGTCATCCAGAAGTTTATATTATTATTTTGCCGGCTTTTGGTATTATTAGGGAGGCAGTTTTGTTTTTGACTGATAAGGAACGTTTATTTGGTCAGGTTAGTATGACTTTTGCTTCGATTTGAATTGCTATTTTAGGAACTTCTGTTTGAGGTCACCATATATATACTGCAGGTTTGGATATT
>MI11d
GTTATGCTGGGGGCTCCGGAGATGGCGTTTCCTCGTCTTAATGCTTTATCTTTTTGATTAACTTTTGTTGCTTTGTTGATAGTGTATCAGTCTTTTTTTATTGGCGGAGGAGCTGGAGGTAGTTGGACTTTTTATCCTCCTTTGAGAGTAGAGGGGCAGCCTGGTATGAGAATAGATTGTATAATTTTGGGGTTGCATACTGTGGGTATTGGTTCTTTGCTTGGAGCTATTAATTTTATGGTTACTACTCAAAACATGCGTTTAACTGCTGTTACTTTAGATCAGATAAGTATATTTGTTTGAACTTCTTATTTAACATCTTTTTTATTGATTTTATCTGTACCTGTGTTAGCTGGTTCTTTGTTGTTTTTGTTATTTGATCGTAATTTTAATTCTTCTTTTTATGATACTAAGAGGGGGGGTAGACCTTTATTGTTTCAACATTTGTTTTGATTTTTTGGTCATCCAGAAGTTTATATTATTATTTTGCCGGCTTTTGGTATTATTAGGGAGGCAGTTTTGTTTTTGACTGATAAGGAACGTTTATTTGGTCAGGTTAGTATGACTTTTGCTTCGATTTGAATTGCTATTTTAGGAACTTCTGTTTGAGGTCACCATATATATACTGCAGGTTTGGATATT
>MI11e
GTTATGCTGGGGGCTCCGGAGATGGCGTTTCCTCGTCTTAATGCTTTATCTTTTTGATTAACTTTTGTTGCTTTGTTGATAGTGTATCAGTCTTTTTTTATTGGCGGAGGAGCTGGAGGTAGTTGGACTTTTTATCCTCCTTTGAGAGTAGAGGGGCAGCCTGGTATGAGAATAGATTGTATAATTTTGGGGTTGCATACTGTGGGTATTGGTTCTTTGCTTGGAGCTATTAATTTTATGGTTACTACTCAAAACATGCGTTTAACTGCTGTTACTTTAGATCAGATAAGTATATTTGTTTGAACTTCTTATTTAACATCTTTTTTATTGATTTTATCTGTACCTGTGTTAGCTGGTTCTTTGTTGTTTTTGTTATTTGATCGTAATTTTAATTCTTCTTTTTATGATACTAAGAGGGGGGGTAGACCTTTATTGTTTCAACATTTGTTTTGATTTTTTGGTCATCCAGAAGTTTATATTATTATTTTGCCGGCTTTTGGTATTATTAGGGAGGCAGTTTTGTTTTTGACTGATAAGGAACGTTTATTTGGTCAGGTTAGTATGACTTTTGCTTCGATTTGAATTGCTATTTTAGGAACTTCTGTTTGAGGTCACCATATATATACTGCAGGTTTGGATATT
>MI12
GTTATGTTGGGGGCTCCTGAGATGGCGTTTCCTCGTCTTAATGCTTTGTCCTTTTGATTAACTTTTGTTGCTTTGTTAATGGTGTATCAGTCTTTTTTTATTGGTGGAGGAGCTGGAGGTAGTTGGACTTTTTATCCTCCTTTGAGGGTAGAGGGGCAGCCTGGTATGAGAATAGATTGTATAATTTTGGGGTTGCATACTGTGGGTATTGGTTCTTTGCTTGGAGCTATTAATTTTATGGTTACTACTCAAAACATGCGTTTAACTGCTGTTACTTTAGATCAGATAAGTATATTTGTTTGAACTTCTTATTTAACATCTTTTTTATTGATTTTATCTGTACCTGTGTTAGCTGGTTCTTTGTTGTTTTTGTTATTTGATCGTAATTTTAATTCTTCTTTTTATGATACTAAGAGGGGAGGTAGACCTTTATTGTTTCAGCATTTGTTTTGATTTTTTGGTCATCCAGAAGTTTATATTATTATTTTGCCAGCTTTTGGTATTATTAGGGAGGCAGTTTTGTTTTTGACTGATAAGGAACGTTTATTTGGTCAGGTCAGTATGACTTTTGCTTCAATTTGAATTGCTATTCTGGGAACTTCTGTTTGAGGTCACCATATATATACTGCAGGTTTAGATATT
>MI13
GTTATGCTGGGGGCTCCGGAGATGGCGTTTCCTCGTCTTAATGCTTTATCTTTTTGATTAACTTTTGTTGCTTTGTTGATAGTGTATCAGTCTTTTTTTATTGGCGGAGGAGCTGGAGGTAGTTGGACTTTTTATCCTCCTTTGAGAGTAGAGGGGCAGCCTGGTATGAGAATAGATTGTATAATTTTGGGGTTGCATACTGTGGGTATTGGTTCTTTGCTTGGAGCTATTAATTTTATGGTTACTACTCAAAACATGCGTTTAACTGCTGTTACTTTAGATCAGATAAGTATATTTGTTTGAACTTCTTATTTAACATCTTTTTTATTGATTTTATCTGTACCTGTGTTAGCTGGTTCTTTGTTGTTTTTGTTATTTGATCGTAATTTTAATTCTTCTTTTTATGATACTAAGAGGGGGGGTAGACCTTTATTGTTTCAACATTTGTTTTGATTTTTTGGTCATCCAGAAGTTTATATTATTATTTTGCCGGCTTTTGGTATTATTAGGGAGGCAGTTTTGTTTTTGACTGATAAGGAACGTTTATTTGGTCAGGTTAGTATGACTTTTGCTTCGATTTGAATTGCTATTTTAGGAACTTCTGTTTGAGGTCACCATATATATACTGCAGGTTTGGATATT
>MI14
GTTATGCTGGGGGCTCCGGAGATGGCGTTTCCTCGTCTTAATGCTTTATCTTTTTGATTAACTTTTGTTGCTTTGTTGATAGTGTATCAGTCTTTTTTTATTGGCGGAGGAGCTGGAGGTAGTTGGACTTTTTATCCTCCTTTGAGAGTAGAGGGGCAGCCTGGTATGAGAATAGATTGTATAATTTTGGGGTTGCATACTGTGGGTATTGGTTCTTTGCTTGGAGCTATTAATTTTATGGTTACTACTCAAAACATGCGTTTAACTGCTGTTACTTTAGATCAGATAAGTATATTTGTTTGAACTTCTTATTTAACATCTTTTTTATTGATTTTATCTGTACCTGTGTTAGCTGGTTCTTTGTTGTTTTTGTTATTTGATCGTAATTTTAATTCTTCTTTTTATGATACTAAGAGGGGGGGTAGACCTTTATTGTTTCAACATTTGTTTTGATTTTTTGGTCATCCAGAAGTTTATATTATTATTTTGCCGGCTTTTGGTATTATTAGGGAGGCAGTTTTGTTTTTGACTGATAAGGAACGTTTATTTGGTCAGGTTAGTATGACTTTTGCTTCGATTTGAATTGCTATTTTAGGAACTTCTGTTTGAGGTCACCATATATATACTGCAGGTTTGGATATT
>MI15
GTTATGCTGGGGGCTCCGGAGATGGCGTTTCCTCGTCTTAATGCTTTATCTTTTTGATTAACTTTTGTTGCTTTGTTGATAGTGTATCAGTCTTTTTTTATTGGCGGAGGAGCTGGAGGTAGTTGGACTTTTTATCCTCCTTTGAGAGTAGAGGGGCAGCCTGGTATGAGAATAGATTGTATAATTTTGGGGTTGCATACTGTGGGTATTGGTTCTTTGCTTGGAGCTATTAATTTTATGGTTACTACTCAAAACATGCGTTTAACTGCTGTTACTTTAGATCAGATAAGTATATTTGTTTGAACTTCTTATTTAACATCTTTTTTATTGATTTTATCTGTACCTGTGTTAGCTGGTTCTTTGTTGTTTTTGTTATTTGATCGTAATTTTAATTCTTCTTTTTATGATACTAAGAGGGGGGGTAGACCTTTATTGTTTCAACATTTGTTTTGATTTTTTGGTCATCCAGAAGTTTATATTATTATTTTGCCGGCTTTTGGTATTATTAGGGAGGCAGTTTTGTTTTTGACTGATAAGGAACGTTTATTTGGTCAGGTTAGTATGACTTTTGCTTCGATTTGAATTGCTATTTTAGGAACTTCTGTTTGAGGTCACCATATATATACTGCAGGTTTGGATATT
>MI16
GTTATGTTGGGGGCTCCTGAGATGGCGTTTCCTCGTCTTAATGCTTTGTCCTTTTGATTAACTTTTGTTGCTTTGTTAATGGTGTATCAGTCTTTTTTTATTGGTGGAGGAGCTGGAGGTAGTTGGACTTTTTATCCTCCTTTGAGGGTAGAGGGGCAGCCTGGTATGAGAATAGATTGTATAATTTTGGGGTTGCATACTGTGGGTATTGGTTCTTTGCTTGGAGCTATTAATTTTATGGTTACTACTCAAAACATGCGTTTAACTGCTGTTACTTTAGATCAGATAAGTATATTTGTTTGAACTTCTTATTTAACATCTTTTTTATTGATTTTATCTGTACCTGTGTTAGCTGGTTCTTTGTTGTTTTTGTTATTTGATCGTAATTTTAATTCTTCTTTTTATGATACTAAGAGGGGAGGTAGACCTTTATTGTTTCAGCATTTGTTTTGATTTTTTGGTCATCCAGAAGTTTATATTATTATTTTGCCAGCTTTTGGTATTATTAGGGAGGCAGTTTTGTTTTTGACTGATAAGGAACGTTTATTTGGTCAGGTCAGTATGACTTTTGCTTCAATTTGAATTGCTATTCTGGGAACTTCTGTTTGAGGTCACCATATATATACTGCAGGTTTGGATATT
>MI17
GTTATGCTGGGGGCTCCGGAGATGGCGTTTCCTCGTCTTAATGCTTTATCTTTTTGATTAACTTTTGTTGCTTTGTTGATAGTGTATCAGTCTTTTTTTATTGGCGGAGGAGCTGGAGGTAGTTGGACTTTTTATCCTCCTTTGAGAGTAGAGGGGCAGCCTGGTATGAGAATAGATTGTATAATTTTGGGGTTGCATACTGTGGGTATTGGTTCTTTGCTTGGAGCTATTAATTTTATGGTTACTACTCAAAACATGCGTTTAACTGCTGTTACTTTAGATCAGATAAGTATATTTGTTTGAACTTCTTATTTAACATCTTTTTTATTGATTTTATCTGTACCTGTGTTAGCTGGTTCTTTGTTGTTTTTGTTATTTGATCGTAATTTTAATTCTTCTTTTTATGATACTAAGAGGGGGGGTAGACCTTTATTGTTTCAACATTTGTTTTGATTTTTTGGTCATCCAGAAGTTTATATTATTATTTTGCCGGCTTTTGGTATTATTAGGGAGGCAGTTTTGTTTTTGACTGATAAGGAACGTTTATTTGGTCAGGTTAGTATGACTTTTGCTTCGATTTGAATTGCTATTTTAGGAACTTCTGTTTGAGGTCACCATATATATACTGCAGGTTTGGATATT
>MI18a
GTTATGTTGGGGGCTCCTGAGATGGCGTTTCCTCGTCTTAATGCTTTGTCCTTTTGATTAACTTTTGTTGCTTTGTTAATGGTGTATCAGTCTTTTTTTATTGGTGGAGGAGCTGGAGGTAGTTGGACTTTTTATCCTCCTTTGAGGGTAGAGGGGCAGCCTGGTATGAGAATAGATTGTATAATTTTGGGGTTGCATACTGTGGGTATTGGTTCTTTGCTTGGAGCTATTAATTTTATGGTTACTACTCAAAACATGCGTTTAACTGCTGTTACTTTAGATCAGATAAGTATATTTGTTTGAACTTCTTATTTAACATCTTTTTTATTGATTTTATCTGTACCTGTGTTAGCTGGTTCTTTGTTGTTTTTGTTATTTGATCGTAATTTTAATTCTTCTTTTTATGATACTAAGAGGGGAGGTAGACCTTTATTGTTTCAGCATTTGTTTTGATTTTTTGGTCATCCAGAAGTTTATATTATTATTTTGCCAGCTTTTGGTATTATTAGGGAGGCAGTTTTGTTTTTGACTGATAAGGAACGTTTATTTGGTCAGGTCAGTATGACTTTTGCTTCAATTTGAATTGCTATTCTGGGAACTTCTGTTTGAGGTCACCATATATATACTGCAGGTTTGGATATT
>MI18b
GTTATGCTGGGGGCTCCGGAGATGGCGTTTCCTCGTCTTAATGCTTTATCTTTTTGATTAACTTTTGTTGCTTTGTTGATAGTGTATCAGTCTTTTTTTATTGGCGGAGGAGCTGGAGGTAGTTGGACTTTTTATCCTCCTTTGAGAGTAGAGGGGCAGCCTGGTATGAGAATAGATTGTATAATTTTGGGGTTGCATACTGTGGGTATTGGTTCTTTGCTTGGAGCTATTAATTTTATGGTTACTACTCAAAACATGCGTTTAACTGCTGTTACTTTAGATCAGATAAGTATATTTGTTTGAACTTCTTATTTAACATCTTTTTTATTGATTTTATCTGTACCTGTGTTAGCTGGTTCTTTGTTGTTTTTGTTATTTGATCGTAATTTTAATTCTTCTTTTTATGATACTAAGAGGGGGGGTAGACCTTTATTGTTTCAACATTTGTTTTGATTTTTTGGTCATCCAGAAGTTTATATTATTATTTTGCCGGCTTTTGGTATTATTAGGGAGGCAGTTTTGTTTTTGACTGATAAGGAACGTTTATTTGGTCAGGTTAGTATGACTTTTGCTTCGATTTGAATTGCTATTTTAGGAACTTCTGTTTGAGGTCACCATATATATACTGCAGGTTTGGATATT
>MI18d
GTTATGCTGGGGGCTCCGGAGATGGCGTTTCCTCGTCTTAATGCTTTATCTTTTTGATTAACTTTTGTTGCTTTGTTGATAGTGTATCAGTCTTTTTTTATTGGCGGAGGAGCTGGAGGTAGTTGGACTTTTTATCCTCCTTTGAGAGTAGAGGGGCAGCCTGGTATGAGAATAGATTGTATAATTTTGGGGTTGCATACTGTGGGTATTGGTTCTTTGCTTGGAGCTATTAATTTTATGGTTACTACTCAAAACATGCGTTTAACTGCTGTTACTTTAGATCAGATAAGTATATTTGTTTGAACTTCTTATTTAACATCTTTTTTATTGATTTTATCTGTACCTGTGTTAGCTGGTTCTTTGTTGTTTTTGTTATTTGATCGTAATTTTAATTCTTCTTTTTATGATACTAAGAGGGGGGGTAGACCTTTATTGTTTCAACATTTGTTTTGATTTTTTGGTCATCCAGAAGTTTATATTATTATTTTGCCGGCTTTTGGTATTATTAGGGAGGCAGTTTTGTTTTTGACTGATAAGGAACGTTTATTTGGTCAGGTTAGTATGACTTTTGCTTCGATTTGAATTGCTATTTTAGGAACTTCTGTTTGAGGTCACCATATATATACTGCAGGTTTGGATATT
>MI18c
GTTATGCTGGGGGCTCCGGAGATGGCGTTTCCTCGTCTTAATGCTTTATCTTTTTGATTAACTTTTGTTGCTTTGTTGATAGTGTATCAGTCTTTTTTTATTGGCGGAGGAGCTGGAGGTAGTTGGACTTTTTATCCTCCTTTGAGAGTAGAGGGGCAGCCTGGTATGAGAATAGATTGTATAATTTTGGGGTTGCATACTGTGGGTATTGGTTCTTTGCTTGGAGCTATTAATTTTATGGTTACTACTCAAAACATGCGTTTAACTGCTGTTACTTTAGATCAGATAAGTATATTTGTTTGAACTTCTTATTTAACATCTTTTTTATTGATTTTATCTGTACCTGTGTTAGCTGGTTCTTTGTTGTTTTTGTTATTTGATCGTAATTTTAATTCTTCTTTTTATGATACTAAGAGGGGGGGTAGACCTTTATTGTTTCAACATTTGTTTTGATTTTTTGGTCATCCAGAAGTTTATATTATTATTTTGCCGGCTTTTGGTATTATTAGGGAGGCAGTTTTGTTTTTGACTGATAAGGAACGTTTATTTGGTCAGGTTAGTATGACTTTTGCTTCGATTTGAATTGCTATTTTAGGAACTTCTGTTTGAGGTCACCATATATATACTGCAGGTTTGGATATT
>MI19a
GTTATGCTGGGGGCTCCGGAGATGGCGTTTCCTCGTCTTAATGCTTTATCTTTTTGATTAACTTTTGTTGCTTTGTTGATAGTGTATCAGTCTTTTTTTATTGGCGGAGGAGCTGGAGGTAGTTGGACTTTTTATCCTCCTTTGAGAGTAGAGGGGCAGCCTGGTATGAGAATAGATTGTATAATTTTGGGGTTGCATACTGTGGGTATTGGTTCTTTGCTTGGAGCTATTAATTTTATGGTTACTACTCAAAACATGCGTTTAACTGCTGTTACTTTAGATCAGATAAGTATATTTGTTTGAACTTCTTATTTAACATCTTTTTTATTGATTTTATCTGTACCTGTGTTAGCTGGTTCTTTGTTGTTTTTGTTATTTGATCGTAATTTTAATTCTTCTTTTTATGATACTAAGAGGGGGGGTAGACCTTTATTGTTTCAACATTTGTTTTGATTTTTTGGTCATCCAGAAGTTTATATTATTATTTTGCCGGCTTTTGGTATTATTAGGGAGGCAGTTTTGTTTTTGACTGATAAGGAACGTTTATTTGGTCAGGTTAGTATGACTTTTGCTTCGATTTGAATTGCTATTTTAGGAACTTCTGTTTGAGGTCACCATATATATACTGCAGGTTTGGATATT
>MI19b
GTTATGCTGGGGGCTCCGGAGATGGCGTTTCCTCGTCTTAATGCTTTATCTTTTTGATTAACTTTTGTTGCTTTGTTGATAGTGTATCAGTCTTTTTTTATTGGCGGAGGAGCTGGAGGTAGTTGGACTTTTTATCCTCCTTTGAGAGTAGAGGGGCAGCCTGGTATGAGAATAGATTGTATAATTTTGGGGTTGCATACTGTGGGTATTGGTTCTTTGCTTGGAGCTATTAATTTTATGGTTACTACTCAAAACATGCGTTTAACTGCTGTTACTTTAGATCAGATAAGTATATTTGTTTGAACTTCTTATTTAACATCTTTTTTATTGATTTTATCTGTACCTGTGTTAGCTGGTTCTTTGTTGTTTTTGTTATTTGATCGTAATTTTAATTCTTCTTTTTATGATACTAAGAGGGGGGGTAGACCTTTATTGTTTCAACATTTGTTTTGATTTTTTGGTCATCCAGAAGTTTATATTATTATTTTGCCGGCTTTTGGTATTATTAGGGAGGCAGTTTTGTTTTTGACTGATAAGGAACGTTTATTTGGTCAGGTTAGTATGACTTTTGCTTCGATTTGAATTGCTATTTTAGGAACTTCTGTTTGAGGTCACCATATATATACTGCAGGTTTGGATATT
>MI19c
GTTATGCTGGGGGCTCCGGAGATGGCGTTTCCTCGTCTTAATGCTTTATCTTTTTGATTAACTTTTGTTGCTTTGTTGATAGTGTATCAGTCTTTTTTTATTGGCGGAGGAGCTGGAGGTAGTTGGACTTTTTATCCTCCTTTGAGAGTAGAGGGGCAGCCTGGTATGAGAATAGATTGTATAATTTTGGGGTTGCATACTGTGGGTATTGGTTCTTTGCTTGGAGCTATTAATTTTATGGTTACTACTCAAAACATGCGTTTAACTGCTGTTACTTTAGATCAGATAAGTATATTTGTTTGAACTTCTTATTTAACATCTTTTTTATTGATTTTATCTGTACCTGTGTTAGCTGGTTCTTTGTTGTTTTTGTTATTTGATCGTAATTTTAATTCTTCTTTTTATGATACTAAGAGGGGGGGTAGACCTTTATTGTTTCAACATTTGTTTTGATTTTTTGGTCATCCAGAAGTTTATATTATTATTTTGCCGGCTTTTGGTATTATTAGGGAGGCAGTTTTGTTTTTGACTGATAAGGAACGTTTATTTGGTCAGGTTAGTATGACTTTTGCTTCGATTTGAATTGCTATTTTAGGAACTTCTGTTTGAGGTCACCATATATATACTGCAGGTTTGGATATT
>MI19d
GTTATGTTGGGGGCTCCTGAGATGGCGTTTCCTCGTCTTAATGCTTTGTCCTTTTGATTAACTTTTGTTGCTTTGTTAATGGTGTATCAGTCTTTTTTTATTGGTGGAGGAGCTGGAGGTAGTTGGACTTTTTATCCTCCTTTGAGGGTAGAGGGGCAGCCTGGTATGAGAATAGATTGTATAATTTTGGGGTTGCATACTGTGGGTATTGGTTCTTTGCTTGGAGCTATTAATTTTATGGTTACTACTCAAAACATGCGTTTAACTGCTGTTACTTTAGATCAGATAAGTATATTTGTTTGAACTTCTTATTTAACATCTTTTTTATTGATTTTATCTGTACCTGTGTTAGCTGGTTCTTTGTTGTTTTTGTTATTTGATCGTAATTTTAATTCTTCTTTTTATGATACTAAGAGGGGAGGTAGACCTTTATTGTTTCAGCATTTGTTTTGATTTTTTGGTCATCCAGAAGTTTATATTATTATTTTGCCAGCTTTTGGTATTATTAGGGAGGCAGTTTTGTTTTTGACTGATAAGGAACGTTTATTTGGTCAGGTCAGTATGACTTTTGCTTCAATTTGAATTGCTATTCTGGGAACTTCTGTTTGAGGTCACCATATATATACTGCAGGTTTGGATATT
>MI20a
GTTATGCTGGGGGCTCCGGAGATGGCGTTTCCTCGTCTTAATGCTTTATCTTTTTGATTAACTTTTGTTGCTTTGTTGATAGTGTATCAGTCTTTTTTTATTGGCGGAGGAGCTGGAGGTAGTTGGACTTTTTATCCTCCTTTGAGAGTAGAGGGGCAGCCTGGTATGAGAATAGATTGTATAATTTTGGGGTTGCATACTGTGGGTATTGGTTCTTTGCTTGGAGCTATTAATTTTATGGTTACTACTCAAAACATGCGTTTAACTGCTGTTACTTTAGATCAGATAAGTATATTTGTTTGAACTTCTTATTTAACATCTTTTTTATTGATTTTATCTGTACCTGTGTTAGCTGGTTCTTTGTTGTTTTTGTTATTTGATCGTAATTTTAATTCTTCTTTTTATGATACTAAGAGGGGGGGTAGACCTTTATTGTTTCAACATTTGTTTTGATTTTTTGGTCATCCAGAAGTTTATATTATTATTTTGCCGGCTTTTGGTATTATTAGGGAGGCAGTTTTGTTTTTGACTGATAAGGAACGTTTATTTGGTCAGGTTAGTATGACTTTTGCTTCGATTTGAATTGCTATTTTAGGAACTTCTGTTTGAGGTCACCATATATATACTGCAGGTTTGGATATT
>MI20b
GTTATGCTGGGGGCTCCGGAGATGGCGTTTCCTCGTCTTAATGCTTTATCTTTTTGATTAACTTTTGTTGCTTTGTTGATAGTGTATCAGTCTTTTTTTATTGGCGGAGGAGCTGGAGGTAGTTGGACTTTTTATCCTCCTTTGAGAGTAGAGGGGCAGCCTGGTATGAGAATAGATTGTATAATTTTGGGGTTGCATACTGTGGGTATTGGTTCTTTGCTTGGAGCTATTAATTTTATGGTTACTACTCAAAACATGCGTTTAACTGCTGTTACTTTAGATCAGATAAGTATATTTGTTTGAACTTCTTATTTAACATCTTTTTTATTGATTTTATCTGTACCTGTGTTAGCTGGTTCTTTGTTGTTTTTGTTATTTGATCGTAATTTTAATTCTTCTTTTTATGATACTAAGAGGGGGGGTAGACCTTTATTGTTTCAACATTTGTTTTGATTTTTTGGTCATCCAGAAGTTTATATTATTATTTTGCCGGCTTTTGGTATTATTAGGGAGGCAGTTTTGTTTTTGACTGATAAGGAACGTTTATTTGGTCAGGTTAGTATGACTTTTGCTTCGATTTGAATTGCTATTTTAGGAACTTCTGTTTGAGGTCACCATATATATACTGCAGGTTTGGATATT
>MI20c
GTTATGCTGGGGGCTCCGGAGATGGCGTTTCCTCGTCTTAATGCTTTATCTTTTTGATTAACTTTTGTTGCTTTGTTGATAGTGTATCAGTCTTTTTTTATTGGCGGAGGAGCTGGAGGTAGTTGGACTTTTTATCCTCCTTTGAGAGTAGAGGGGCAGCCTGGTATGAGAATAGATTGTATAATTTTGGGGTTGCATACTGTGGGTATTGGTTCTTTGCTTGGAGCTATTAATTTTATGGTTACTACTCAAAACATGCGTTTAACTGCTGTTACTTTAGATCAGATAAGTATATTTGTTTGAACTTCTTATTTAACATCTTTTTTATTGATTTTATCTGTACCTGTGTTAGCTGGTTCTTTGTTGTTTTTGTTATTTGATCGTAATTTTAATTCTTCTTTTTATGATACTAAGAGGGGGGGTAGACCTTTATTGTTTCAACATTTGTTTTGATTTTTTGGTCATCCAGAAGTTTATATTATTATTTTGCCGGCTTTTGGTATTATTAGGGAGGCAGTTTTGTTTTTGACTGATAAGGAACGTTTATTTGGTCAGGTTAGTATGACTTTTGCTTCGATTTGAATTGCTATTTTAGGAACTTCTGTTTGAGGTCACCATATATATACTGCAGGTTTGGATATT
>MI20d
GTTATGTTGGGGGCTCCTGAGATGGCGTTTCCTCGTCTTAATGCTTTGTCCTTTTGATTAACTTTTGTTGCTTTGTTAATGGTGTATCAGTCTTTTTTTATTGGTGGAGGAGCTGGAGGTAGTTGGACTTTTTATCCTCCTTTGAGGGTAGAGGGGCAGCCTGGTATGAGAATAGATTGTATAATTTTGGGGTTGCATACTGTGGGTATTGGTTCTTTGCTTGGAGCTATTAATTTTATGGTTACTACTCAAAACATGCGTTTAACTGCTGTTACTTTAGATCAGATAAGTATATTTGTTTGAACTTCTTATTTAACATCTTTTTTATTGATTTTATCTGTACCTGTGTTAGCTGGTTCTTTGTTGTTTTTGTTATTTGATCGTAATTTTAATTCTTCTTTTTATGATACTAAGAGGGGAGGTAGACCTTTATTGTTTCAGCATTTGTTTTGATTTTTTGGTCATCCAGAAGTTTATATTATTATTTTGCCAGCTTTTGGTATTATTAGGGAGGCAGTTTTGTTTTTGACTGATAAGGAACGTTTATTTGGTCAGGTCAGTATGACTTTTGCTTCAATTTGAATTGCTATTCTGGGAACTTCTGTTTGAGGTCACCATATATATACTGCAGGTTTGGATATT
>MI20e
GTTATGCTGGGGGCTCCGGAGATGGCGTTTCCTCGTCTTAATGCTTTATCTTTTTGATTAACTTTTGTTGCTTTGTTGATAGTGTATCAGTCTTTTTTTATTGGCGGAGGAGCTGGAGGTAGTTGGACTTTTTATCCTCCTTTGAGAGTAGAGGGGCAGCCTGGTATGAGAATAGATTGTATAATTTTGGGGTTGCATACTGTGGGTATTGGTTCTTTGCTTGGAGCTATTAATTTTATGGTTACTACTCAAAACATGCGTTTAACTGCTGTTACTTTAGATCAGATAAGTATATTTGTTTGAACTTCTTATTTAACATCTTTTTTATTGATTTTATCTGTACCTGTGTTAGCTGGTTCTTTGTTGTTTTTGTTATTTGATCGTAATTTTAATTCTTCTTTTTATGATACTAAGAGGGGGGGTAGACCTTTATTGTTTCAACATTTGTTTTGATTTTTTGGTCATCCAGAAGTTTATATTATTATTTTGCCGGCTTTTGGTATTATTAGGGAGGCAGTTTTGTTTTTGACTGATAAGGAACGTTTATTTGGTCAGGTTAGTATGACTTTTGCTTCGATTTGAATTGCTATTTTAGGAACTTCTGTTTGAGGTCACCATATATATACTGCAGGTTTGGATATT
>MI21
GTTATGCTGGGGGCTCCGGAGATGGCGTTTCCTCGTCTTAATGCTTTATCTTTTTGATTAACTTTTGTTGCTTTGTTGATAGTGTATCAGTCTTTTTTTATTGGCGGAGGAGCTGGAGGTAGTTGGACTTTTTATCCTCCTTTGAGAGTAGAGGGGCAGCCTGGTATGAGAATAGATTGTATAATTTTGGGGTTGCATACTGTGGGTATTGGTTCTTTGCTTGGAGCTATTAATTTTATGGTTACTACTCAAAACATGCGTTTAACTGCTGTTACTTTAGATCAGATAAGTATATTTGTTTGAACTTCTTATTTAACATCTTTTTTATTGATTTTATCTGTACCTGTGTTAGCTGGTTCTTTGTTGTTTTTGTTATTTGATCGTAATTTTAATTCTTCTTTTTATGATACTAAGAGGGGGGGTAGACCTTTATTGTTTCAACATTTGTTTTGATTTTTTGGTCATCCAGAAGTTTATATTATTATTTTGCCGGCTTTTGGTATTATTAGGGAGGCAGTTTTGTTTTTGACTGATAAGGAACGTTTATTTGGTCAGGTTAGTATGACTTTTGCTTCGATTTGAATTGCTATTTTAGGAACTTCTGTTTGAGGTCACCATATATATACTGCAGGTTTGGATATT
>MI22
GTTATGCTGGGGGCTCCGGAGATGGCGTTTCCTCGTCTTAATGCTTTATCTTTTTGATTAACTTTTGTTGCTTTGTTGATAGTGTATCAGTCTTTTTTTATTGGCGGAGGAGCTGGAGGTAGTTGGACTTTTTATCCTCCTTTGAGAGTAGAGGGGCAGCCTGGTATGAGAATAGATTGTATAATTTTGGGGTTGCATACTGTGGGTATTGGTTCTTTGCTTGGAGCTATTAATTTTATGGTTACTACTCAAAACATGCGTTTAACTGCTGTTACTTTAGATCAGATAAGTATATTTGTTTGAACTTCTTATTTAACATCTTTTTTATTGATTTTATCTGTACCTGTGTTAGCTGGTTCTTTGTTGTTTTTGTTATTTGATCGTAATTTTAATTCTTCTTTTTATGATACTAAGAGGGGGGGTAGACCTTTATTGTTTCAACATTTGTTTTGATTTTTTGGTCATCCAGAAGTTTATATTATTATTTTGCCGGCTTTTGGTATTATTAGGGAGGCAGTTTTGTTTTTGACTGATAAGGAACGTTTATTTGGTCAGGTTAGTATGACTTTTGCTTCGATTTGAATTGCTATTTTAGGAACTTCTGTTTGAGGTCACCATATATATACTGCAGGTTTGGATATT
>MI23
GTTATGCTGGGGGCTCCGGAGATGGCGTTTCCTCGTCTTAATGCTTTATCTTTTTGATTAACTTTTGTTGCTTTGTTGATAGTGTATCAGTCTTTTTTTATTGGCGGAGGAGCTGGAGGTAGTTGGACTTTTTATCCTCCTTTGAGAGTAGAGGGGCAGCCTGGTATGAGAATAGATTGTATAATTTTGGGGTTGCATACTGTGGGTATTGGTTCTTTGCTTGGAGCTATTAATTTTATGGTTACTACTCAAAACATGCGTTTAACTGCTGTTACTTTAGATCAGATAAGTATATTTGTTTGAACTTCTTATTTAACATCTTTTTTATTGATTTTATCTGTACCTGTGTTAGCTGGTTCTTTGTTGTTTTTGTTATTTGATCGTAATTTTAATTCTTCTTTTTATGATACTAAGAGGGGGGGTAGACCTTTATTGTTTCAACATTTGTTTTGATTTTTTGGTCATCCAGAAGTTTATATTATTATTTTGCCGGCTTTTGGTATTATTAGGGAGGCAGTTTTGTTTTTGACTGATAAGGAACGTTTATTTGGTCAGGTTAGTATGACTTTTGCTTCGATTTGAATTGCTATTTTAGGAACTTCTGTTTGAGGTCACCATATATATACTGCAGGTTTGGATATT
>MI24
GTTATGTTGGGGGCTCCTGAGATGGCGTTTCCTCGTCTTAATGCTTTGTCCTTTTGATTAACTTTTGTTGCTTTGTTAATGGTGTATCAGTCTTTTTTTATTGGTGGAGGAGCTGGAGGTAGTTGGACTTTTTATCCTCCTTTGAGGGTAGAGGGGCAGCCTGGTATGAGAATAGATTGTATAATTTTGGGGTTGCATACTGTGGGTATTGGTTCTTTGCTTGGAGCTATTAATTTTATGGTTACTACTCAAAACATGCGTTTAACTGCTGTTACTTTAGATCAGATAAGTATATTTGTTTGAACTTCTTATTTAACATCTTTTTTATTGATTTTATCTGTACCTGTGTTAGCTGGTTCTTTGTTGTTTTTGTTATTTGATCGTAATTTTAATTCTTCTTTTTATGATACTAAGAGGGGAGGTAGACCTTTATTGTTTCAGCATTTGTTTTGATTTTTTGGTCATCCAGAAGTTTATATTATTATTTTGCCAGCTTTTGGTATTATTAGGGAGGCAGTTTTGTTTTTGACTGATAAGGAACGTTTATTTGGTCAGGTCAGTATGACTTTTGCTTCAATTTGAATTGCTATTCTGGGAACTTCTGTTTGAGGTCACCATATATATACTGCAGGTTTGGATATT
>MI25
GTTATGTTGGGGGCTCCTGAGATGGCGTTTCCTCGTCTTAATGCTTTGTCCTTTTGATTAACTTTTGTTGCTTTGTTAATGGTGTATCAGTCTTTTTTTATTGGTGGAGGAGCTGGAGGTAGTTGGACTTTTTATCCTCCTTTGAGGGTAGAGGGGCAGCCTGGTATGAGAATAGATTGTATAATTTTGGGGTTGCATACTGTGGGTATTGGTTCTTTGCTTGGAGCTATTAATTTTATGGTTACTACTCAAAACATGCGTTTAACTGCTGTTACTTTAGATCAGATAAGTATATTTGTTTGAACTTCTTATTTAACATCTTTTTTATTGATTTTATCTGTACCTGTGTTAGCTGGTTCTTTGTTGTTTTTGTTATTTGATCGTAATTTTAATTCTTCTTTTTATGATACTAAGAGGGGAGGTAGACCTTTATTGTTTCAGCATTTGTTTTGATTTTTTGGTCATCCAGAAGTTTATATTATTATTTTGCCAGCTTTTGGTATTATTAGGGAGGCAGTTTTGTTTTTGACTGATAAGGAACGTTTATTTGGTCAGGTCAGTATGACTTTTGCTTCAATTTGAATTGCTATTCTGGGAACTTCTGTTTGAGGTCACCATATATATACTGCAGGTTTGGATATT
>MI26
GTTATGTTGGGGGCTCCTGAGATGGCGTTTCCTCGTCTTAATGCTTTGTCCTTTTGATTAACTTTTGTTGCTTTGTTAATGGTGTATCAGTCTTTTTTTATTGGTGGAGGAGCTGGAGGTAGTTGGACTTTTTATCCTCCTTTGAGGGTAGAGGGGCAGCCTGGTATGAGAATAGATTGTATAATTTTGGGGTTGCATACTGTGGGTATTGGTTCTTTGCTTGGAGCTATTAATTTTATGGTTACTACTCAAAACATGCGTTTAACTGCTGTTACTTTAGATCAGATAAGTATATTTGTTTGAACTTCTTATTTAACATCTTTTTTATTGATTTTATCTGTACCTGTGTTAGCTGGTTCTTTGTTGTTTTTGTTATTTGATCGTAATTTTAATTCTTCTTTTTATGATACTAAGAGGGGAGGTAGACCTTTATTGTTTCAGCATTTGTTTTGATTTTTTGGTCATCCAGAAGTTTATATTATTATTTTGCCAGCTTTTGGTATTATTAGGGAGGCAGTTTTGTTTTTGACTGATAAGGAACGTTTATTTGGTCAGGTCAGTATGACTTTTGCTTCAATTTGAATTGCTATTCTGGGAACTTCTGTTTGAGGTCACCATATATATACTGCAGGTTTGGATATT
>MI27
GTTATGTTGGGGGCTCCTGAGATGGCGTTTCCTCGTCTTAATGCTTTGTCCTTTTGATTAACTTTTGTTGCTTTGTTAATGGTGTATCAGTCTTTTTTTATTGGTGGAGGAGCTGGAGGTAGTTGGACTTTTTATCCTCCTTTGAGGGTAGAGGGGCAGCCTGGTATGAGAATAGATTGTATAATTTTGGGGTTGCATACTGTGGGTATTGGTTCTTTGCTTGGAGCTATTAATTTTATGGTTACTACTCAAAACATGCGTTTAACTGCTGTTACTTTAGATCAGATAAGTATATTTGTTTGAACTTCTTATTTAACATCTTTTTTATTGATTTTATCTGTACCTGTGTTAGCTGGTTCTTTGTTGTTTTTGTTATTTGATCGTAATTTTAATTCTTCTTTTTATGATACTAAGAGGGGAGGTAGACCTTTATTGTTTCAGCATTTGTTTTGATTTTTTGGTCATCCAGAAGTTTATATTATTATTTTGCCAGCTTTTGGTATTATTAGGGAGGCAGTTTTGTTTTTGACTGATAAGGAACGTTTATTTGGTCAGGTCAGTATGACTTTTGCTTCAATTTGAATTGCTATTCTGGGAACTTCTGTTTGAGGTCACCATATATATACTGCAGGTTTGGATATT
>MI28
GTTATGTTGGGGGCTCCTGAGATGGCGTTTCCTCGTCTTAATGCTTTGTCCTTTTGATTAACTTTTGTTGCTTTGTTAATGGTGTATCAGTCTTTTTTTATTGGTGGAGGAGCTGGAGGTAGTTGGACTTTTTATCCTCCTTTGAGGGTAGAGGGGCAGCCTGGTATGAGAATAGATTGTATAATTTTGGGGTTGCATACTGTGGGTATTGGTTCTTTGCTTGGAGCTATTAATTTTATGGTTACTACTCAAAACATGCGTTTAACTGCTGTTACTTTAGATCAGATAAGTATATTTGTTTGAACTTCTTATTTAACATCTTTTTTATTGATTTTATCTGTACCTGTGTTAGCTGGTTCTTTGTTGTTTTTGTTATTTGATCGTAATTTTAATTCTTCTTTTTATGATACTAAGAGGGGAGGTAGACCTTTATTGTTTCAGCATTTGTTTTGATTTTTTGGTCATCCAGAAGTTTATATTATTATTTTGCCAGCTTTTGGTATTATTAGGGAGGCAGTTTTGTTTTTGACTGATAAGGAACGTTTATTTGGTCAGGTCAGTATGACTTTTGCTTCAATTTGAATTGCTATTCTGGGAACTTCTGTTTGAGGTCACCATATATATACTGCAGGTTTAGATATT
>MI29a
GTTATGCTGGGGGCTCCGGAGATGGCGTTTCCTCGTCTTAATGCTTTATCTTTTTGATTAACTTTTGTTGCTTTGTTGATAGTGTATCAGTCTTTTTTTATTGGCGGAGGAGCTGGAGGTAGTTGGACTTTTTATCCTCCTTTGAGAGTAGAGGGGCAGCCTGGTATGAGAATAGATTGTATAATTTTGGGGTTGCATACTGTGGGTATTGGTTCTTTGCTTGGAGCTATTAATTTTATGGTTACTACTCAAAACATGCGTTTAACTGCTGTTACTTTAGATCAGATAAGTATATTTGTTTGAACTTCTTATTTAACATCTTTTTTATTGATTTTATCTGTACCTGTGTTAGCTGGTTCTTTGTTGTTTTTGTTATTTGATCGTAATTTTAATTCTTCTTTTTATGATACTAAGAGGGGGGGTAGACCTTTATTGTTTCAACATTTGTTTTGATTTTTTGGTCATCCAGAAGTTTATATTATTATTTTGCCGGCTTTTGGTATTATTAGGGAGGCAGTTTTGTTTTTGACTGATAAGGAACGTTTATTTGGTCAGGTTAGTATGACTTTTGCTTCGATTTGAATTGCTATTTTAGGAACTTCTGTTTGAGGTCACCATATATATACTGCAGGTTTGGATATT
>MI29b
GTTATGTTGGGGGCTCCTGAGATGGCGTTTCCTCGTCTTAATGCTTTGTCCTTTTGATTAACTTTTGTTGCTTTGTTAATGGTGTATCAGTCTTTTTTTATTGGTGGAGGAGCTGGAGGTAGTTGGACTTTTTATCCTCCTTTGAGGGTAGAGGGGCAGCCTGGTATGAGAATAGATTGTATAATTTTGGGGTTGCATACTGTGGGTATTGGTTCTTTGCTTGGAGCTATTAATTTTATGGTTACTACTCAAAACATGCGTTTAACTGCTGTTACTTTAGATCAGATAAGTATATTTGTTTGAACTTCTTATTTAACATCTTTTTTATTGATTTTATCTGTACCTGTGTTAGCTGGTTCTTTGTTGTTTTTGTTATTTGATCGTAATTTTAATTCTTCTTTTTATGATACTAAGAGGGGAGGTAGACCTTTATTGTTTCAGCATTTGTTTTGATTTTTTGGTCATCCAGAAGTTTATATTATTATTTTGCCAGCTTTTGGTATTATTAGGGAGGCAGTTTTGTTTTTGACTGATAAGGAACGTTTATTTGGTCAGGTCAGTATGACTTTTGCTTCAATTTGAATTGCTATTCTGGGAACTTCTGTTTGAGGTCACCATATATATACTGCAGGTTTGGATATT
>MI29c
GTTATGTTGGGGGCTCCTGAGATGGCGTTTCCTCGTCTTAATGCTTTGTCCTTTTGATTAACTTTTGTTGCTTTGTTAATGGTGTATCAGTCTTTTTTTATTGGTGGAGGAGCTGGAGGTAGTTGGACTTTTTATCCTCCTTTGAGGGTAGAGGGGCAGCCTGGTATGAGAATAGATTGTATAATTTTGGGGTTGCATACTGTGGGTATTGGTTCTTTGCTTGGAGCTATTAATTTTATGGTTACTACTCAAAACATGCGTTTAACTGCTGTTACTTTAGATCAGATAAGTATATTTGTTTGAACTTCTTATTTAACATCTTTTTTATTGATTTTATCTGTACCTGTGTTAGCTGGTTCTTTGTTGTTTTTGTTATTTGATCGTAATTTTAATTCTTCTTTTTATGATACTAAGAGGGGAGGTAGACCTTTATTGTTTCAGCATTTGTTTTGATTTTTTGGTCATCCAGAAGTTTATATTATTATTTTGCCAGCTTTTGGTATTATTAGGGAGGCAGTTTTGTTTTTGACTGATAAGGAACGTTTATTTGGTCAGGTCAGTATGACTTTTGCTTCAATTTGAATTGCTATTCTGGGAACTTCTGTTTGAGGTCACCATATATATACTGCAGGTTTGGATATT
>MI29d
GTTATGTTGGGGGCTCCTGAGATGGCGTTTCCTCGTCTTAATGCTTTGTCCTTTTGATTAACTTTTGTTGCTTTGTTAATGGTGTATCAGTCTTTTTTTATTGGTGGAGGAGCTGGAGGTAGTTGGACTTTTTATCCTCCTTTGAGGGTAGAGGGGCAGCCTGGTATGAGAATAGATTGTATAATTTTGGGGTTGCATACTGTGGGTATTGGTTCTTTGCTTGGAGCTATTAATTTTATGGTTACTACTCAAAACATGCGTTTAACTGCTGTTACTTTAGATCAGATAAGTATATTTGTTTGAACTTCTTATTTAACATCTTTTTTATTGATTTTATCTGTACCTGTGTTAGCTGGTTCTTTGTTGTTTTTGTTATTTGATCGTAATTTTAATTCTTCTTTTTATGATACTAAGAGGGGAGGTAGACCTTTATTGTTTCAGCATTTGTTTTGATTTTTTGGTCATCCAGAAGTTTATATTATTATTTTGCCAGCTTTTGGTATTATTAGGGAGGCAGTTTTGTTTTTGACTGATAAGGAACGTTTATTTGGTCAGGTCAGTATGACTTTTGCTTCAATTTGAATTGCTATTCTGGGAACTTCTGTTTGAGGTCACCATATATATACTGCAGGTTTGGATATT
>MI29e
GTTATGTTGGGGGCTCCTGAGATGGCGTTTCCTCGTCTTAATGCTTTGTCCTTTTGATTAACTTTTGTTGCTTTGTTAATGGTGTATCAGTCTTTTTTTATTGGTGGAGGAGCTGGAGGTAGTTGGACTTTTTATCCTCCTTTGAGGGTAGAGGGGCAGCCTGGTATGAGAATAGATTGTATAATTTTGGGGTTGCATACTGTGGGTATTGGTTCTTTGCTTGGAGCTATTAATTTTATGGTTACTACTCAAAACATGCGTTTAACTGCTGTTACTTTAGATCAGATAAGTATATTTGTTTGAACTTCTTATTTAACATCTTTTTTATTGATTTTATCTGTACCTGTGTTAGCTGGTTCTTTGTTGTTTTTGTTATTTGATCGTAATTTTAATTCTTCTTTTTATGATACTAAGAGGGGAGGTAGACCTTTATTGTTTCAGCATTTGTTTTGATTTTTTGGTCATCCAGAAGTTTATATTATTATTTTGCCAGCTTTTGGTATTATTAGGGAGGCAGTTTTGTTTTTGACTGATAAGGAACGTTTATTTGGTCAGGTCAGTATGACTTTTGCTTCAATTTGAATTGCTATTCTGGGAACTTCTGTTTGAGGTCACCATATATATACTGCAGGTTTGGATATT
>MI30
GTTATGCTGGGGGCTCCGGAGATGGCGTTTCCTCGTCTTAATGCTTTATCTTTTTGATTAACTTTTGTTGCTTTGTTGATAGTGTATCAGTCTTTTTTTATTGGCGGAGGAGCTGGAGGTAGTTGGACTTTTTATCCTCCTTTGAGAGTAGAGGGGCAGCCTGGTATGAGAATAGATTGTATAATTTTGGGGTTGCATACTGTGGGTATTGGTTCTTTGCTTGGAGCTATTAATTTTATGGTTACTACTCAAAACATGCGTTTAACTGCTGTTACTTTAGATCAGATAAGTATATTTGTTTGAACTTCTTATTTAACATCTTTTTTATTGATTTTATCTGTACCTGTGTTAGCTGGTTCTTTGTTGTTTTTGTTATTTGATCGTAATTTTAATTCTTCTTTTTATGATACTAAGAGGGGGGGTAGACCTTTATTGTTTCAACATTTGTTTTGATTTTTTGGTCATCCAGAAGTTTATATTATTATTTTGCCGGCTTTTGGTATTATTAGGGAGGCAGTTTTGTTTTTGACTGATAAGGAACGTTTATTTGGTCAGGTTAGTATGACTTTTGCTTCGATTTGAATTGCTATTTTAGGAACTTCTGTTTGAGGTCACCATATATATACTGCAGGTTTGGATATT
>MI31
GTTATGCTGGGGGCTCCGGAGATGGCGTTTCCTCGTCTTAATGCTTTATCTTTTTGATTAACTTTTGTTGCTTTGTTGATAGTGTATCAGTCTTTTTTTATTGGCGGAGGAGCTGGAGGTAGTTGGACTTTTTATCCTCCTTTGAGAGTAGAGGGGCAGCCTGGTATGAGAATAGATTGTATAATTTTGGGGTTGCATACTGTGGGTATTGGTTCTTTGCTTGGAGCTATTAATTTTATGGTTACTACTCAAAACATGCGTTTAACTGCTGTTACTTTAGATCAGATAAGTATATTTGTTTGAACTTCTTATTTAACATCTTTTTTATTGATTTTATCTGTACCTGTGTTAGCTGGTTCTTTGTTGTTTTTGTTATTTGATCGTAATTTTAATTCTTCTTTTTATGATACTAAGAGGGGGGGTAGACCTTTATTGTTTCAACATTTGTTTTGATTTTTTGGTCATCCAGAAGTTTATATTATTATTTTGCCGGCTTTTGGTATTATTAGGGAGGCAGTTTTGTTTTTGACTGATAAGGAACGTTTATTTGGTCAGGTTAGTATGACTTTTGCTTCGATTTGAATTGCTATTTTAGGAACTTCTGTTTGAGGTCACCATATATATACTGCAGGTTTGGATATT
>MI32
GTTATGCTGGGGGCTCCGGAGATGGCGTTTCCTCGTCTTAATGCTTTATCTTTTTGATTAACTTTTGTTGCTTTGTTGATAGTGTATCAGTCTTTTTTTATTGGCGGAGGAGCTGGAGGTAGTTGGACTTTTTATCCTCCTTTGAGAGTAGAGGGGCAGCCTGGTATGAGAATAGATTGTATAATTTTGGGGTTGCATACTGTGGGTATTGGTTCTTTGCTTGGAGCTATTAATTTTATGGTTACTACTCAAAACATGCGTTTAACTGCTGTTACTTTAGATCAGATAAGTATATTTGTTTGAACTTCTTATTTAACATCTTTTTTATTGATTTTATCTGTACCTGTGTTAGCTGGTTCTTTGTTGTTTTTGTTATTTGATCGTAATTTTAATTCTTCTTTTTATGATACTAAGAGGGGGGGTAGACCTTTATTGTTTCAACATTTGTTTTGATTTTTTGGTCATCCAGAAGTTTATATTATTATTTTGCCGGCTTTTGGTATTATTAGGGAGGCAGTTTTGTTTTTGACTGATAAGGAACGTTTATTTGGTCAGGTTAGTATGACTTTTGCTTCGATTTGAATTGCTATTTTAGGAACTTCTGTTTGAGGTCACCATATATATACTGCAGGTTTGGATATT
>MI33
GTTATGCTGGGGGCTCCGGAGATGGCGTTTCCTCGTCTTAATGCTTTATCTTTTTGATTAACTTTTGTTGCTTTGTTGATAGTGTATCAGTCTTTTTTTATTGGCGGAGGAGCTGGAGGTAGTTGGACTTTTTATCCTCCTTTGAGAGTAGAGGGGCAGCCTGGTATGAGAATAGATTGTATAATTTTGGGGTTGCATACTGTGGGTATTGGTTCTTTGCTTGGAGCTATTAATTTTATGGTTACTACTCAAAACATGCGTTTAACTGCTGTTACTTTAGATCAGATAAGTATATTTGTTTGAACTTCTTATTTAACATCTTTTTTATTGATTTTATCTGTACCTGTGTTAGCTGGTTCTTTGTTGTTTTTGTTATTTGATCGTAATTTTAATTCTTCTTTTTATGATACTAAGAGGGGGGGTAGACCTTTATTGTTTCAACATTTGTTTTGATTTTTTGGTCATCCAGAAGTTTATATTATTATTTTGCCGGCTTTTGGTATTATTAGGGAGGCAGTTTTGTTTTTGACTGATAAGGAACGTTTATTTGGTCAGGTTAGTATGACTTTTGCTTCGATTTGAATTGCTATTTTAGGAACTTCTGTTTGAGGTCACCATATATATACTGCAGGTTTGGATATT
>MI34
GTTATGCTGGGGGCTCCGGAGATGGCGTTTCCTCGTCTTAATGCTTTATCTTTTTGATTAACTTTTGTTGCTTTGTTGATAGTGTATCAGTCTTTTTTTATTGGCGGAGGAGCTGGAGGTAGTTGGACTTTTTATCCTCCTTTGAGAGTAGAGGGGCAGCCTGGTATGAGAATAGATTGTATAATTTTGGGGTTGCATACTGTGGGTATTGGTTCTTTGCTTGGAGCTATTAATTTTATGGTTACTACTCAAAACATGCGTTTAACTGCTGTTACTTTAGATCAGATAAGTATATTTGTTTGAACTTCTTATTTAACATCTTTTTTATTGATTTTATCTGTACCTGTGTTAGCTGGTTCTTTGTTGTTTTTGTTATTTGATCGTAATTTTAATTCTTCTTTTTATGATACTAAGAGGGGGGGTAGACCTTTATTGTTTCAACATTTGTTTTGATTTTTTGGTCATCCAGAAGTTTATATTATTATTTTGCCGGCTTTTGGTATTATTAGGGAGGCAGTTTTGTTTTTGACTGATAAGGAACGTTTATTTGGTCAGGTTAGTATGACTTTTGCTTCGATTTGAATTGCTATTTTAGGAACTTCTGTTTGAGGTCACCATATATATACTGCAGGTTTGGATATT
>MI35
GTTATGTTGGGGGCTCCTGAGATGGCGTTTCCTCGTCTTAATGCTTTGTCCTTTTGATTAACTTTTGTTGCTTTGTTAATGGTGTATCAGTCTTTTTTTATTGGTGGAGGAGCTGGAGGTAGTTGGACTTTTTATCCTCCTTTGAGGGTAGAGGGGCAGCCTGGTATGAGAATAGATTGTATAATTTTGGGGTTGCATACTGTGGGTATTGGTTCTTTGCTTGGAGCTATTAATTTTATGGTTACTACTCAAAACATGCGTTTAACTGCTGTTACTTTAGATCAGATAAGTATATTTGTTTGAACTTCTTATTTAACATCTTTTTTATTGATTTTATCTGTACCTGTGTTAGCTGGTTCTTTGTTGTTTTTGTTATTTGATCGTAATTTTAATTCTTCTTTTTATGATACTAAGAGGGGAGGTAGACCTTTATTGTTTCAGCATTTGTTTTGATTTTTTGGTCATCCAGAAGTTTATATTATTATTTTGCCAGCTTTTGGTATTATTAGGGAGGCAGTTTTGTTTTTGACTGATAAGGAACGTTTATTTGGTCAGGTCAGTATGACTTTTGCTTCAATTTGAATTGCTATTCTGGGAACTTCTGTTTGAGGTCACCATATATATACTGCAGGTTTGGATATT
>MI36
GTTATGTTGGGGGCTCCTGAGATGGCGTTTCCTCGTCTTAATGCTTTGTCCTTTTGATTAACTTTTGTTGCTTTGTTAATGGTGTATCAGTCTTTTTTTATTGGTGGAGGAGCTGGAGGTAGTTGGACTTTTTATCCTCCTTTGAGGGTAGAGGGGCAGCCTGGTATGAGAATAGATTGTATAATTTTGGGGTTGCATACTGTGGGTATTGGTTCTTTGCTTGGAGCTATTAATTTTATGGTTACTACTCAAAACATGCGTTTAACTGCTGTTACTTTAGATCAGATAAGTATATTTGTTTGAACTTCTTATTTAACATCTTTTTTATTGATTTTATCTGTACCTGTGTTAGCTGGTTCTTTGTTGTTTTTGTTATTTGATCGTAATTTTAATTCTTCTTTTTATGATACTAAGAGGGGAGGTAGACCTTTATTGTTTCAGCATTTGTTTTGATTTTTTGGTCATCCAGAAGTTTATATTATTATTTTGCCAGCTTTTGGTATTATTAGGGAGGCAGTTTTGTTTTTGACTGATAAGGAACGTTTATTTGGTCAGGTCAGTATGACTTTTGCTTCAATTTGAATTGCTATTCTGGGAACTTCTGTTTGAGGTCACCATATATATACTGCAGGTTTGGATATT
>MI37
GTTATGCTGGGGGCTCCGGAGATGGCGTTTCCTCGTCTTAATGCTTTATCTTTTTGATTAACTTTTGTTGCTTTGTTGATAGTGTATCAGTCTTTTTTTATTGGCGGAGGAGCTGGAGGTAGTTGGACTTTTTATCCTCCTTTGAGAGTAGAGGGGCAGCCTGGTATGAGAATAGATTGTATAATTTTGGGGTTGCATACTGTGGGTATTGGTTCTTTGCTTGGAGCTATTAATTTTATGGTTACTACTCAAAACATGCGTTTAACTGCTGTTACTTTAGATCAGATAAGTATATTTGTTTGAACTTCTTATTTAACATCTTTTTTATTGATTTTATCTGTACCTGTGTTAGCTGGTTCTTTGTTGTTTTTGTTATTTGATCGTAATTTTAATTCTTCTTTTTATGATACTAAGAGGGGGGGTAGACCTTTATTGTTTCAACATTTGTTTTGATTTTTTGGTCATCCAGAAGTTTATATTATTATTTTGCCGGCTTTTGGTATTATTAGGGAGGCAGTTTTGTTTTTGACTGATAAGGAACGTTTATTTGGTCAGGTTAGTATGACTTTTGCTTCGATTTGAATTGCTATTTTAGGAACTTCTGTTTGAGGTCACCATATATATACTGCAGGTTTGGATATT
>MI39
GTTATGTTGGGGGCTCCTGAGATGGCGTTTCCTCGTCTTAATGCTTTGTCCTTTTGATTAACTTTTGTTGCTTTGTTAATGGTGTATCAGTCTTTTTTTATTGGTGGAGGAGCTGGAGGTAGTTGGACTTTTTATCCTCCTTTGAGGGTAGAGGGGCAGCCTGGTATGAGAATAGATTGTATAATTTTGGGGTTGCATACTGTGGGTATTGGTTCTTTGCTTGGAGCTATTAATTTTATGGTTACTACTCAAAACATGCGTTTAACTGCTGTTACTTTAGATCAGATAAGTATATTTGTTTGAACTTCTTATTTAACATCTTTTTTATTGATTTTATCTGTACCTGTGTTAGCTGGTTCTTTGTTGTTTTTGTTATTTGATCGTAATTTTAATTCTTCTTTTTATGATACTAAGAGGGGAGGTAGACCTTTATTGTTTCAGCATTTGTTTTGATTTTTTGGTCATCCAGAAGTTTATATTATTATTTTGCCAGCTTTTGGTATTATTAGGGAGGCAGTTTTGTTTTTGACTGATAAGGAACGTTTATTTGGTCAGGTCAGTATGACTTTTGCTTCAATTTGAATTGCTATTCTGGGAACTTCTGTTTGAGGTCACCATATATATACTGCAGGTTTGGATATT
>JPNTK1_AB852543
GTTATGCTGGGGGCTCCGGAGATGGCGTTTCCTCGTCTTAATGCTTTATCTTTTTGATTAACTTTTGTTGCTTTGTTGATAGTGTATCAGTCTTTTTTTATTGGCGGAGGAGCTGGAGGTAGTTGGACTTTTTATCCTCCTTTGAGAGTAGAGGGGCAGCCTGGTATGAGAATAGATTGTATAATTTTGGGGTTGCATACTGTGGGTATTGGTTCTTTGCTTGGAGCTATTAATTTTATGGTTACTACTCAAAACATGCGTTTAACTGCTGTTACTTTAGATCAGATAAGTATATTTGTTTGAACTTCTTATTTAACATCTTTTTTATTGATTTTATCTGTACCTGTGTTAGCTGGTTCTTTGTTGTTTTTGTTATTTGATCGTAATTTTAATTCTTCTTTTTATGATACTAAGAGGGGGGGTAGACCTTTATTGTTTCAACATTTGTTTTGATTTTTTGGTCATCCAGAAGTTTATATTATTATTTTGCCGGCTTTTGGTATTATTAGGGAGGCAGTTTTGTTTTTGACTGATAAGGAACGTTTATTTGGTCAGGTTAGTATGACTTTTGCTTCGATTTGAATTGCTATTTTAGGAACTTCTGTTTGAGGTCACCATATATATACTGCAGGTTTGGATATT
>JPNTK2_AB852544
GTTATGTTGGGGGCTCCTGAGATGGCGTTTCCTCGTCTTAATGCTTTGTCCTTTTGATTAACTTTTGTTGCTTTGTTAATGGTGTATCAGTCTTTTTTTATTGGTGGAGGAGCTGGAGGTAGTTGGACTTTTTATCCTCCTTTGAGGGTAGAGGGGCAGCCTGGTATGAGAATAGATTGTATAATTTTGGGGTTGCATACTGTGGGTATTGGTTCTTTGCTTGGAGCTATTAATTTTATGGTTACTACTCAAAACATGCGTTTAACTGCTGTTACTTTAGATCAGATAAGTATATTTGTTTGAACTTCTTATTTAACATCTTTTTTATTGATTTTATCTGTACCTGTGTTAGCTGGTTCTTTGTTGTTTTTGTTATTTGATCGTAATTTTAATTCTTCTTTTTATGATACTAAGAGGGGAGGTAGACCTTTATTGTTTCAGCATTTGTTTTGATTTTTTGGTCATCCAGAAGTTTATATTATTATTTTGCCAGCTTTTGGTATTATTAGGGAGGCAGTTTTGTTTTTGACTGATAAGGAACGTTTATTTGGTCAGGTCAGTATGACTTTTGCTTCAATTTGAATTGCTATTCTGGGAACTTCTGTTTGAGGTCACCATATATATACTGCAGGTTTGGATATT
>JPNTK3_AB852545
GTTATGTTGGGGGCTCCTGAGATGGCGTTTCCTCGTCTTAATGCTTTGTCCTTTTGATTAACTTTTGTTGCTTTGTTAATGGTGTATCAGTCTTTTTTTATTGGTGGAGGAGCTGGAGGTAGTTGGACTTTTTATCCTCCTTTGAGGGTAGAGGGGCAGCCTGGTATGAGAATAGATTGTATAATTTTGGGGTTGCATACTGTGGGTATTGGTTCTTTGCTTGGAGCTATTAATTTTATGGTTACTACTCAAAACATGCGTTTAACTGCTGTTACTTTAGATCAGATAAGTATATTTGTTTGAACTTCTTATTTAACATCTTTTTTATTGATTTTATCTGTACCTGTGTTAGCTGGTTCTTTGTTGTTTTTGTTATTTGATCGTAATTTTAATTCTTCTTTTTATGATACTAAGAGGGGAGGTAGACCTTTATTGTTTCAGCATTTGTTTTGATTTTTTGGTCATCCAGAAGTTTATATTATTATTTTGCCAGCTTTTGGTATTATTAGGGAGGCAGTTTTGTTTTTGACTGATAAGGAACGTTTATTTGGTCAGGTCAGTATGACTTTTGCTTCAATTTGAATTGCTATTCTGGGAACTTCTGTTTGAGGTCACCATATATATACTGCAGGTTTAGATATT
>JPNTK4_AB852546
GTTATGCTGGGGGCTCCGGAGATGGCGTTTCCTCGTCTTAATGCTTTATCTTTTTGATTAACTTTTGTTGCTTTGTTGATAGTGTATCAGTCTTTTTTTATTGGCGGAGGAGCTGGAGGTAGTTGGACTTTTTATCCTCCTTTGAGAGTAGAGGGGCAGCCTGGTATGAGAATAGATTGTATAATTTTGGGGTTGCATACTGTGGGTATTGGTTCTTTGCTTGGAGCTATTAATTTTATGGTTACTACTCAAAACATGCGTTTAACTGCTGTTACTTTAGATCAGATAAGTATATTTGTTTGAACTTCTTATTTAACATCTTTTTTATTGATTTTATCTGTACCTGTGTTAGCTGGTTCTTTGTTGTTTTTGTTATTTGATCGTAATTTTAATTCTTCTTTTTATGATACTAAGAGGGGGGGTAGACCTTTATTGTTTCAACATTTGTTTTGATTTTTTGGTCATCCAGAAGTTTATATTATTATTTTGCCGGCTTTTGGTATTATTAGGGAGGCAGTTTTGTTTTTGACTGATAAGGAACGTTTATTTGGTCAGGTTAGTATGACTTTTGCTTCGATTTGAATTGCTATTTTAGGAACTTCTGTTTGAGGTCACCATATATATACTGCAGGTTTGGATATT
>JPNTK5_AB852547
GTTATGCTGGGGGCTCCGGAGATGGCGTTTCCTCGTCTTAATGCTTTATCTTTTTGATTAACTTTTGTTGCTTTGTTGATAGTGTATCAGTCTTTTTTTATTGGCGGAGGAGCTGGAGGTAGTTGGACTTTTTATCCTCCTTTGAGAGTAGAGGGGCAGCCTGGTATGAGAATAGATTGTATAATTTTGGGGTTGCATACTGTGGGTATTGGTTCTTTGCTTGGAGCTATTAATTTTATGGTTACTACTCAAAACATGCGTTTAACTGCTGTTACTTTAGATCAGATAAGTATATTTGTTTGAACTTCTTATTTAACATCTTTTTTATTGATTTTATCTGTACCTGTGTTAGCTGGTTCTTTGTTGTTTTTGTTATTTGATCGTAATTTTAATTCTTCTTTTTATGATACTAAGAGGGGGGGTAGACCTTTATTGTTTCAACATTTGTTTTGATTTTTTGGTCATCCAGAAGTTTATATTATTATTTTGCCGGCTTTTGGTATTATTAGGGAGGCAGTTTTGTTTTTGACTGATAAGGAACGTTTATTTGGTCAGGTTAGTATGACTTTTGCTTCGATTTGAATTGCTATTTTAGGAACTTCTGTTTGAGGTCACCATATATATACTGCAGGTTTGGATATT
>JPNTK6_AB852548
GTTATGCTGGGGGCTCCGGAGATGGCGTTTCCTCGTCTTAATGCTTTATCTTTTTGATTAACTTTTGTTGCTTTGTTGATAGTGTATCAGTCTTTTTTTATTGGCGGAGGAGCTGGAGGTAGTTGGACTTTTTATCCTCCTTTGAGAGTAGAGGGGCAGCCTGGTATGAGAATAGATTGTATAATTTTGGGGTTGCATACTGTGGGTATTGGTTCTTTGCTTGGAGCTATTAATTTTATGGTTACTACTCAAAACATGCGTTTAACTGCTGTTACTTTAGATCAGATAAGTATATTTGTTTGAACTTCTTATTTAACATCTTTTTTATTGATTTTATCTGTACCTGTGTTAGCTGGTTCTTTGTTGTTTTTGTTATTTGATCGTAATTTTAATTCTTCTTTTTATGATACTAAGAGGGGGGGTAGACCTTTATTGTTTCAACATTTGTTTTGATTTTTTGGTCATCCAGAAGTTTATATTATTATTTTGCCGGCTTTTGGTATTATTAGGGAGGCAGTTTTGTTTTTGACTGATAAGGAACGTTTATTTGGTCAGGTTAGTATGACTTTTGCTTCGATTTGAATTGCTATTTTAGGAACTTCTGTTTGAGGTCACCATATATATACTGCAGGTTTGGATATT
>JPNTK7_AB852549
GTTATGCTGGGGGCTCCGGAGATGGCGTTTCCTCGTCTTAATGCTTTATCTTTTTGATTAACTTTTGTTGCTTTGTTGATAGTGTATCAGTCTTTTTTTATTGGCGGAGGAGCTGGAGGTAGTTGGACTTTTTATCCTCCTTTGAGAGTAGAGGGGCAGCCTGGTATGAGAATAGATTGTATAATTTTGGGGTTGCATACTGTGGGTATTGGTTCTTTGCTTGGAGCTATTAATTTTATGGTTACTACTCAAAACATGCGTTTAACTGCTGTTACTTTAGATCAGATAAGTATATTTGTTTGAACTTCTTATTTAACATCTTTTTTATTGATTTTATCTGTACCTGTGTTAGCTGGTTCTTTGTTGTTTTTGTTATTTGATCGTAATTTTAATTCTTCTTTTTATGATACTAAGAGGGGGGGTAGACCTTTATTGTTTCAACATTTGTTTTGATTTTTTGGTCATCCAGAAGTTTATATTATTATTTTGCCGGCTTTTGGTATTATTAGGGAGGCAGTTTTGTTTTTGACTGATAAGGAACGTTTATTTGGTCAGGTTAGTATGACTTTTGCTTCGATTTGAATTGCTATTTTAGGAACTTCTGTTTGAGGTCACCATATATATACTGCAGGTTTGGATATT
>JPNSA1_AB852550
GTTATGCTGGGGGCTCCGGAGATGGCGTTTCCTCGTCTTAATGCTTTATCTTTTTGATTAACTTTTGTTGCTTTGTTGATAGTGTATCAGTCTTTTTTTATTGGCGGAGGAGCTGGAGGTAGTTGGACTTTTTATCCTCCTTTGAGAGTAGAGGGGCAGCCTGGTATGAGAATAGATTGTATAATTTTGGGGTTGCATACTGTGGGTATTGGTTCTTTGCTTGGAGCTATTAATTTTATGGTTACTACTCAAAACATGCGTTTAACTGCTGTTACTTTAGATCAGATAAGTATATTTGTTTGAACTTCTTATTTAACATCTTTTTTATTGATTTTATCTGTACCTGTGTTAGCTGGTTCTTTGTTGTTTTTGTTATTTGATCGTAATTTTAATTCTTCTTTTTATGATACTAAGAGGGGGGGTAGACCTTTATTGTTTCAACATTTGTTTTGATTTTTTGGTCATCCAGAAGTTTATATTATTATTTTGCCGGCTTTTGGTATTATTAGGGAGGCAGTTTTGTTTTTGACTGATAAGGAACGTTTATTTGGTCAGGTTAGTATGACTTTTGCTTCGATTTGAATTGCTATTTTAGGAACTTCTGTTTGAGGTCACCATATATATACTGCAGGTTTGGATATT
>CHNSH1_MN719909
GTTATGCTGGGGGCTCCTGAGATGGCGTTTCCTCGTCTTAATGCTTTATCTTTTTGATTAACTTTTGTTGCTTTGTTGATAGTGTATCAGTCTTTTTTTATTGGTGGAGGAGCTGGAGGTAGTTGGACTTTTTATCCTCCTTTGAGAGTAGAGGGGCAGCCTGGTATGAGAATAGATTGTATAATTTTGGGGTTGCATACTGTGGGTATTGGTTCTTTGCTTGGAGCTATTAATTTTATGGTTACTACTCAAAACATGCGTTTAACTGCTGTTACTTTAGATCAGATAAGTATATTTGTTTGAACTTCTTATTTAACATCTTTTTTATTGATTTTATCTGTACCTGTGTTAGCTGGTTCTTTGTTGTTTTTGTTATTTGATCGTAATTTTAATTCTTCTTTTTATGATACTAAGAGGGGGGGTAGACCTTTATTGTTTCAACATTTGTTTTGATTTTTTGGTCATCCAGAAGTTTATATTATTATTTTGCCGGCTTTTGGTATTATTAGGGAGGCAGTTTTGTTTTTGACTGATAAGGAACGTTTATTTGGTCAGGTTAGTATGACTTTTGCTTCAATTTGAATTGCTATTCTGGGAACTTCTGTTTGAGGTCACCATATATATACTGCAGGTTTGGATATT
>CHNHF1_MF795663
GTTATGCTGGGGGCTCCTGAGATGGCGTTTCCTCGTCTTAATGCTTTATCTTTTTGATTAACTTTTGTTGCTTTGTTGATAGTGTATCAGTCTTTTTTTATTGGTGGGGGAGCTGGAGGTAGTTGGACTTTTTATCCTCCTTTGAGAGTAGAGGGGCAGCCTGGTATGAGAATAGATTGTATAATTTTGGGGTTGCATACTGTAGGTATTGGTTCTTTGCTTGGAGCTATTAATTTTATGGTTACTACTCAAAACATGCGTTTAACTGCTGTTACTTTAGATCAGATAAGTATATTTGTTTGAACTTCTTATTTAACATCTTTTTTATTGATTTTATCTGTACCTGTGTTAGCTGGTTCTTTGTTGTTTTTGTTATTTGATCGTAATTTTAATTCTTCTTTTTATGATACTAAGAGGGGGGGTAGACCTTTATTGTTTCAGCATTTATTTTGATTTTTTGGTCATCCAGAAGTTTATATTATTATTTTGCCGGCTTTTGGTATTATTAGGGAGGCAGTTTTGTTTTTGACTGATAAGGAACGTTTATTTGGTCAGGTTAGTATGACTTTTGCTTCAATTTGAATTGCTATTCTGGGAACTTCTGTTTGAGGTCACCATATATATACTGCAGGTTTGGATATT
>CHNLA1_MF795664
GTTATGCTGGGGGCTCCTGAGATGGCGTTTCCTCGTCTTAATGCTTTATCTTTTTGATTAACTTTTGTTGCTTTGTTGATAGTGTATCAGTCTTTTTTTATTGGTGGGGGAGCTGGAGGTAGTTGGACTTTTTATCCTCCTTTGAGAGTAGAGGGGCAGCCTGGTATGAGAATAGATTGTATAATTTTGGGGTTGCATACTGTAGGTATTGGTTCTTTGCTTGGAGCTATTAATTTTATGGTTACTACTCAAAACATGCGTTTAACTGCTGTTACTTTAGATCAGATAAGTATATTTGTTTGAACTTCTTATTTAACATCTTTTTTATTGATTTTATCTGTACCTGTGTTAGCTGGTTCTTTGTTGTTTTTGTTATTTGATCGTAATTTTAATTCTTCTTTTTATGATACTAAGAGGGGGGGTAGACCTTTATTGTTTCAGCATTTATTTTGATTTTTTGGTCATCCAGAAGTTTATATTATTATTTTGCCGGCTTTTGGTATTATTAGGGAGGCAGTTTTGTTTTTGACTGATAAGGAACGTTTATTTGGTCAGGTTAGTATGACTTTTGCTTCAATTTGAATTGCTATTCTGGGAACTTCTGTTTGAGGTCACCATATATATACTGCAGGTTTGGATATT
>CHNLA2_MF795665
GTTATGCTGGGGGCTCCTGAGATGGCGTTTCCTCGTCTTAATGCTTTATCTTTTTGATTAACTTTTGTTGCTTTGTTGATAGTGTATCAGTCTTTTTTTATTGGTGGGGGAGCTGGAGGTAGTTGGACTTTTTATCCTCCTTTGAGAGTAGAGGGGCAGCCTGGTATGAGAATAGATTGTATAATTTTGGGGTTGCATACTGTAGGTATTGGTTCTTTGCTTGGAGCTATTAATTTTATGGTTACTACTCAAAACATGCGTTTAACTGCTGTTACTTTAGATCAGATAAGTATATTTGTTTGAACTTCTTATTTAACATCTTTTTTATTGATTTTATCTGTACCTGTGTTAGCTGGTTCTTTGTTGTTTTTGTTATTTGATCGTAATTTTAATTCTTCTTTTTATGATACTAAGAGGGGGGGTAGACCTTTATTGTTTCAGCATTTATTTTGATTTTTTGGTCATCCAGAAGTTTATATTATTATTTTGCCGGCTTTTGGTATTATTAGGGAGGCAGTTTTGTTTTTGACTGATAAGGAACGTTTATTTGGTCAGGTTAGTATGACTTTTGCTTCAATTTGAATTGCTATTCTGGGAACTTCTGTTTGAGGTCACCATATATATACTGCAGGTTTGGATATT
>CHNLA3_MF795666
GTTATGCTGGGGGCTCCTGAGATGGCGTTTCCTCGTCTTAATGCTTTATCTTTTTGATTAACTTTTGTTGCTTTGTTGATAGTGTATCAGTCTTTTTTTATTGGTGGGGGAGCTGGAGGTAGTTGGACTTTTTATCCTCCTTTGAGAGTAGAGGGGCAGCCTGGTATGAGAATAGATTGTATAATTTTGGGGTTGCATACTGTAGGTATTGGTTCTTTGCTTGGAGCTATTAATTTTATGGTTACTACTCAAAACATGCGTTTAACTGCTGTTACTTTAGATCAGATAAGTATATTTGTTTGAACTTCTTATTTAACATCTTTTTTATTGATTTTATCTGTACCTGTGTTAGCTGGTTCTTTGTTGTTTTTGTTATTTGATCGTAATTTTAATTCTTCTTTTTATGATACTAAGAGGGGGGGTAGACCTTTATTGTTTCAGCATTTATTTTGATTTTTTGGTCATCCAGAAGTTTATATTATTATTTTGCCGGCTTTTGGTATTATTAGGGAGGCAGTTTTGTTTTTGACTGATAAGGAACGTTTATTTGGTCAGGTTAGTATGACTTTTGCTTCAATTTGAATTGCTATTCTGGGAACTTCTGTTTGAGGTCACCATATATATACTGCAGGTTTGGATATT
>CHNLA4_MF795667
GTTATGCTGGGGGCTCCTGAGATGGCGTTTCCTCGTCTTAATGCTTTATCTTTTTGATTAACTTTTGTTGCTTTGTTGATAGTGTATCAGTCTTTTTTTATTGGTGGGGGAGCTGGAGGTAGTTGGACTTTTTATCCTCCTTTGAGAGTAGAGGGGCAGCCTGGTATGAGAATAGATTGTATAATTTTGGGGTTGCATACTGTAGGTATTGGTTCTTTGCTTGGAGCTATTAATTTTATGGTTACTACTCAAAACATGCGTTTAACTGCTGTTACTTTAGATCAGATAAGTATATTTGTTTGAACTTCTTATTTAACATCTTTTTTATTGATTTTATCTGTACCTGTGTTAGCTGGTTCTTTGTTGTTTTTGTTATTTGATCGTAATTTTAATTCTTCTTTTTATGATACTAAGAGGGGGGGTAGACCTTTATTGTTTCAGCATTTATTTTGATTTTTTGGTCATCCAGAAGTTTATATTATTATTTTGCCGGCTTTTGGTATTATTAGGGAGGCAGTTTTGTTTTTGACTGATAAGGAACGTTTATTTGGTCAGGTTAGTATGACTTTTGCTTCAATTTGAATTGCTATTCTGGGAACTTCTGTTTGAGGTCACCATATATATACTGCAGGTTTGGATATT
>CHNLA5_MF795668
GTTATGCTGGGGGCTCCTGAGATGGCGTTTCCTCGTCTTAATGCTTTATCTTTTTGATTAACTTTTGTTGCTTTGTTGATAGTGTATCAGTCTTTTTTTATTGGTGGGGGAGCTGGAGGTAGTTGGACTTTTTATCCTCCTTTGAGAGTAGAGGGGCAGCCTGGTATGAGAATAGATTGTATAATTTTGGGGTTGCATACTGTAGGTATTGGTTCTTTGCTTGGAGCTATTAATTTTATGGTTACTACTCAAAACATGCGTTTAACTGCTGTTACTTTAGATCAGATAAGTATATTTGTTTGAACTTCTTATTTAACATCTTTTTTATTGATTTTATCTGTACCTGTGTTAGCTGGTTCTTTGTTGTTTTTGTTATTTGATCGTAATTTTAATTCTTCTTTTTATGATACTAAGAGGGGGGGTAGACCTTTATTGTTTCAGCATTTATTTTGATTTTTTGGTCATCCAGAAGTTTATATTATTATTTTGCCGGCTTTTGGTATTATTAGGGAGGCAGTTTTGTTTTTGACTGATAAGGAACGTTTATTTGGTCAGGTTAGTATGACTTTTGCTTCAATTTGAATTGCTATTCTGGGAACTTCTGTTTGAGGTCACCATATATATACTGCAGGTTTGGATATT
>CHNLA6_MF795669
GTTATGCTGGGGGCTCCTGAGATGGCGTTTCCTCGTCTTAATGCTTTATCTTTTTGATTAACTTTTGTTGCTTTGTTGATAGTGTATCAGTCTTTTTTTATTGGTGGGGGAGCTGGAGGTAGTTGGACTTTTTATCCTCCTTTGAGAGTAGAGGGGCAGCCTGGTATGAGAATAGATTGTATAATTTTGGGGTTGCATACTGTAGGTATTGGTTCTTTGCTTGGAGCTATTAATTTTATGGTTACTACTCAAAACATGCGTTTAACTGCTGTTACTTTAGATCAGATAAGTATATTTGTTTGAACTTCTTATTTAACATCTTTTTTATTGATTTTATCTGTACCTGTGTTAGCTGGTTCTTTGTTGTTTTTGTTATTTGATCGTAATTTTAATTCTTCTTTTTATGATACTAAGAGGGGGGGTAGACCTTTATTGTTTCAGCATTTATTTTGATTTTTTGGTCATCCAGAAGTTTATATTATTATTTTGCCGGCTTTTGGTATTATTAGGGAGGCAGTTTTGTTTTTGACTGATAAGGAACGTTTATTTGGTCAGGTTAGTATGACTTTTGCTTCAATTTGAATTGCTATTCTGGGAACTTCTGTTTGAGGTCACCATATATATACTGCAGGTTTGGATATT
>CHNDD1_MF795670
GTTATGCTGGGGGCTCCGGAGATGGCGTTTCCTCGTCTTAATGCTTTATCTTTTTGATTAACTTTTGTTGCTTTGTTGATAGTGTATCAGTCTTTTTTTATTGGTGGAGGAGCTGGAGGTAGTTGGACTTTTTACCCTCCTTTGAGAGTAGAGGGGCAGCCTGGTATGAGAATAGATTGTATAATTTTGGGGTTGCATACTGTGGGTATTGGTTCTTTGCTTGGAGCTATTAATTTTATGGTTACTACTCAAAACATGCGTTTAACTGCTGTTACTTTAGATCAGATAAGTATATTTGTTTGAACTTCTTATTTAACATCTTTTTTATTGATTTTATCTGTACCTGTGTTAGCTGGTTCTTTGTTGTTTTTGTTATTTGATCGTAATTTTAATTCTTCTTTTTATGATACTAAGAGGGGGGGTAGGCCTTTATTGTTTCAACATTTGTTTTGATTTTTTGGTCATCCAGAAGTTTATATTATTATTTTGCCGGCTTTTGGTATTATTAGGGAGGCAGTTTTGTTTTTGACTGATAAGGAACGTTTATTTGGTCAGGTTAGTATGACTTTTGCTTCAATTTGAATTGCTATTTTAGGAACTTCTGTTTGAGGTCACCATATGTATACTGCAGGTTTGGATATT
>CHNDD1_MF795671
GTTATGCTGGGGGCTCCGGAGATGGCGTTTCCTCGTCTTAATGCTTTATCTTTTTGATTAACTTTTGTTGCTTTGTTGATAGTGTATCAGTCTTTTTTTATTGGTGGAGGAGCTGGAGGTAGTTGGACTTTTTACCCTCCTTTGAGAGTAGAGGGGCAGCCTGGTATGAGAATAGATTGTATAATTTTGGGGTTGCATACTGTGGGTATTGGTTCTTTGCTTGGAGCTATTAATTTTATGGTTACTACTCAAAACATGCGTTTAACTGCTGTTACTTTAGATCAGATAAGTATATTTGTTTGAACTTCTTATTTAACATCTTTTTTATTGATTTTATCTGTACCTGTGTTAGCTGGTTCTTTGTTGTTTTTGTTATTTGATCGTAATTTTAATTCTTCTTTTTATGATACTAAGAGGGGGGGTAGGCCTTTATTGTTTCAACATTTGTTTTGATTTTTTGGTCATCCAGAAGTTTATATTATTATTTTGCCGGCTTTTGGTATTATTAGGGAGGCAGTTTTGTTTTTGACTGATAAGGAACGTTTATTTGGTCAGGTTAGTATGACTTTTGCTTCAATTTGAATTGCTATTTTAGGAACTTCTGTTTGAGGTCACCATATGTATACTGCAGGTTTGGATATT
>CHNSL1_MF795672
GTTATGCTGGGGGCTCCGGAGATGGCGTTTCCTCGTCTTAATGCTTTATCTTTTTGATTAACTTTTGTTGCTTTGTTGATAGTGTATCAGTCTTTTTTTATTGGTGGAGGAGCTGGAGGTAGTTGGACTTTTTATCCTCCTTTGAGAGTAGAGGGGCAGCCTGGTATGAGAATAGATTGTATAATTTTGGGGTTGCATACTGTGGGTATTGGTTCTTTGCTTGGAGCTATTAATTTTATGGTTACTACTCAAAATATGCGTTTAACTGCTGTTACTTTAGATCAGATAAGTATATTTGTTTGAACTTCTTATTTAACATCTTTTTTATTGATTTTATCTGTACCTGTGTTAGCTGGTTCTTTGTTGTTTTTGTTATTTGATCGTAATTTTAATTCTTCTTTTTATGATACTAAGAGGGGGGGTAGACCTTTATTGTTTCAACATTTGTTTTGATTTTTTGGTCATCCAGAAGTTTATATTATTATTTTGCCGGCTTTTGGTATTATTAGGGAGGCAGTTTTGTTTTTGACTGATAAGGAACGTTTATTTGGTCAGGTTAGTATGACTTTTGCTTCAATTTGAATTGCTATTTTAGGAACTTCTGTTTGAGGTCACCATATATATACTGCAGGTTTGGATATT
>CHNSL2_MF795673
GTTATGCTGGGGGCTCCGGAGATGGCGTTTCCTCGTCTTAATGCTTTATCTTTTTGATTAACTTTTGTTGCTTTGTTGATAGTGTATCAGTCTTTTTTTATTGGTGGAGGAGCTGGAGGTAGTTGGACTTTTTATCCTCCTTTGAGAGTAGAGGGGCAGCCTGGTATGAGAATAGATTGTATAATTTTGGGGTTGCATACTGTGGGTATTGGTTCTTTGCTTGGAGCTATTAATTTTATGGTTACTACTCAAAATATGCGTTTAACTGCTGTTACTTTAGATCAGATAAGTATATTTGTTTGAACTTCTTATTTAACATCTTTTTTATTGATTTTATCTGTACCTGTGTTAGCTGGTTCTTTGTTGTTTTTGTTATTTGATCGTAATTTTAATTCTTCTTTTTATGATACTAAGAGGGGGGGTAGACCTTTATTGTTTCAACATTTGTTTTGATTTTTTGGTCATCCAGAAGTTTATATTATTATTTTGCCGGCTTTTGGTATTATTAGGGAGGCAGTTTTGTTTTTGACTGATAAGGAACGTTTATTTGGTCAGGTTAGTATGACTTTTGCTTCAATTTGAATTGCTATTTTAGGAACTTCTGTTTGAGGTCACCATATATATACTGCAGGTTTGGATATT
>CHNSL3_MF795674
GTTATGCTGGGGGCTCCGGAGATGGCGTTTCCTCGTCTTAATGCTTTATCTTTTTGATTAACTTTTGTTGCTTTGTTGATAGTGTATCAGTCTTTTTTTATTGGTGGAGGAGCTGGAGGTAGTTGGACTTTTTATCCTCCTTTGAGAGTAGAGGGGCAGCCTGGTATGAGAATAGATTGTATAATTTTGGGGTTGCATACTGTGGGTATTGGTTCTTTGCTTGGAGCTATTAATTTTATGGTTACTACTCAAAATATGCGTTTAACTGCTGTTACTTTAGATCAGATAAGTATATTTGTTTGAACTTCTTATTTAACATCTTTTTTATTGATTTTATCTGTACCTGTGTTAGCTGGTTCTTTGTTGTTTTTGTTATTTGATCGTAATTTTAATTCTTCTTTTTATGATACTAAGAGGGGGGGTAGACCTTTATTGTTTCAACATTTGTTTTGATTTTTTGGTCATCCAGAAGTTTATATTATTATTTTGCCGGCTTTTGGTATTATTAGGGAGGCAGTTTTGTTTTTGACTGATAAGGAACGTTTATTTGGTCAGGTTAGTATGACTTTTGCTTCAATTTGAATTGCTATTTTAGGAACTTCTGTTTGAGGTCACCATATATATACTGCAGGTTTGGATATT
>CHNTC1_MF795675
GTTATGCTGGGGGCTCCGGAGATGGCGTTTCCTCGTCTTAATGCTTTATCTTTTTGATTAACTTTTGTTGCTTTGTTGATAGTGTATCAGTCTTTTTTTATTGGTGGAGGAGCTGGAGGTAGTTGGACTTTTTATCCTCCTTTGAGAGTAGAGGGGCAGCCTGGTATGAGAATAGATTGTATAATTTTGGGGTTGCATACTGTGGGTATTGGTTCTTTGCTTGGAGCTATTAATTTTATGGTTACTACTCAAAACATGCGTTTAACTGCTGTTACTTTAGATCAGATAAGTATATTTGTTTGAACTTCTTATTTAACATCTTTTTTATTGATTTTATCTGTACCTGTGTTAGCTGGTTCTTTGTTGTTTTTGTTATTTGATCGTAATTTTAATTCTTCTTTTTATGATACTAAGAGGGGGGGTAGACCTTTATTGTTTCAACATTTGTTTTGATTTTTTGGTCATCCAGAAGTTTATATTATTATTTTGCCGGCTTTTGGTATTATTAGGGAGGCAGTTTTGTTTTTGACTGATAAGGAACGTTTATTTGGTCAGGTTAGTATGACTTTTGCTTCAATTTGAATTGCTATTCTGGGAACTTCTGTTTGAGGTCACCATATATATACTGCAGGTTTGGATATT
>CHNTC2_MF795676
GTTATGCTGGGGGCTCCGGAGATGGCGTTTCCTCGTCTTAATGCTTTATCTTTTTGATTAACTTTTGTTGCTTTGTTGATAGTGTATCAGTCTTTTTTTATTGGTGGAGGAGCTGGAGGTAGTTGGACTTTTTATCCTCCTTTGAGAGTAGAGGGGCAGCCTGGTATGAGAATAGATTGTATAATTTTGGGGTTGCATACTGTGGGTATTGGTTCTTTGCTTGGAGCTATTAATTTTATGGTTACTACTCAAAACATGCGTTTAACTGCTGTTACTTTAGATCAGATAAGTATATTTGTTTGAACTTCTTATTTAACATCTTTTTTATTGATTTTATCTGTACCTGTGTTAGCTGGTTCTTTGTTGTTTTTGTTATTTGATCGTAATTTTAATTCTTCTTTTTATGATACTAAGAGGGGGGGTAGACCTTTATTGTTTCAACATTTGTTTTGATTTTTTGGTCATCCAGAAGTTTATATTATTATTTTGCCGGCTTTTGGTATTATTAGGGAGGCAGTTTTGTTTTTGACTGATAAGGAACGTTTATTTGGTCAGGTTAGTATGACTTTTGCTTCAATTTGAATTGCTATTCTGGGAACTTCTGTTTGAGGTCACCATATATATACTGCAGGTTTGGATATT
>CHNTC3_MF795677
GTTATGCTGGGGGCTCCGGAGATGGCGTTTCCTCGTCTTAATGCTTTATCTTTTTGATTAACTTTTGTTGCTTTGTTGATAGTGTATCAGTCTTTTTTTATTGGTGGAGGAGCTGGAGGTAGTTGGACTTTTTATCCTCCTTTGAGAGTAGAGGGGCAGCCTGGTATGAGAATAGATTGTATAATTTTGGGGTTGCATACTGTGGGTATTGGTTCTTTGCTTGGAGCTATTAATTTTATGGTTACTACTCAAAACATGCGTTTAACTGCTGTTACTTTAGATCAGATAAGTATATTTGTTTGAACTTCTTATTTAACATCTTTTTTATTGATTTTATCTGTACCTGTGTTAGCTGGTTCTTTGTTGTTTTTGTTATTTGATCGTAATTTTAATTCTTCTTTTTATGATACTAAGAGGGGGGGTAGACCTTTATTGTTTCAACATTTGTTTTGATTTTTTGGTCATCCAGAAGTTTATATTATTATTTTGCCGGCTTTTGGTATTATTAGGGAGGCAGTTTTGTTTTTGACTGATAAGGAACGTTTATTTGGTCAGGTTAGTATGACTTTTGCTTCAATTTGAATTGCTATTCTGGGAACTTCTGTTTGAGGTCACCATATATATACTGCAGGTTTGGATATT
>CHNHG1_MF795678
GTTATGCTGGGGGCTCCGGAGATGGCGTTTCCTCGTCTTAATGCTTTATCTTTTTGATTAACTTTTGTTGCTTTGTTGATAGTGTATCAGTCTTTTTTTATTGGTGGAGGAGCTGGAGGTAGTTGGACTTTTTATCCTCCTTTGAGAGTAGAGGGGCAGCCTGGTATGAGAATAGATTGTATAATTTTGGGGTTGCATACTGTAGGTATTGGTTCTTTGCTTGGAGCTATTAATTTTATGGTTACTACTCAAAATATGCGTTTAACTGCTGTTACTTTAGATCAGATAAGTATATTTGTTTGAACTTCTTATTTAACATCTTTTTTATTGATTTTATCTGTACCTGTGTTAGCTGGTTCTTTGTTGTTTTTGTTATTTGATCGTAATTTTAATTCTTCTTTTTATGATACTAAGAGGGGGGGTAGACCTTTATTGTTTCAACATTTGTTTTGATTTTTTGGTCATCCAGAAGTTTATATTATTATTTTGCCGGCTTTTGGTATTATTAGGGAGGCAGTTTTGTTTTTGACTGATAAGGAACGTTTATTTGGTCAGGTTAGTATGACTTTTGCTTCAATTTGAATTGCTATTCTGGGAACTTCTGTTTGAGGTCACCATATATATACTGCAGGTTTGGATATT
>CHNHG2_MF795679
GTTATGCTGGGGGCTCCGGAGATGGCGTTTCCTCGTCTTAATGCTTTATCTTTTTGATTAACTTTTGTTGCTTTGTTGATAGTGTATCAGTCTTTTTTTATTGGTGGAGGAGCTGGAGGTAGTTGGACTTTTTATCCTCCTTTGAGAGTAGAGGGGCAGCCTGGTATGAGAATAGATTGTATAATTTTGGGGTTGCATACTGTAGGTATTGGTTCTTTGCTTGGAGCTATTAATTTTATGGTTACTACTCAAAATATGCGTTTAACTGCTGTTACTTTAGATCAGATAAGTATATTTGTTTGAACTTCTTATTTAACATCTTTTTTATTGATTTTATCTGTACCTGTGTTAGCTGGTTCTTTGTTGTTTTTGTTATTTGATCGTAATTTTAATTCTTCTTTTTATGATACTAAGAGGGGGGGTAGACCTTTATTGTTTCAACATTTGTTTTGATTTTTTGGTCATCCAGAAGTTTATATTATTATTTTGCCGGCTTTTGGTATTATTAGGGAGGCAGTTTTGTTTTTGACTGATAAGGAACGTTTATTTGGTCAGGTTAGTATGACTTTTGCTTCAATTTGAATTGCTATTCTGGGAACTTCTGTTTGAGGTCACCATATATATACTGCAGGTTTGGATATT
>CHNWH1_MF795680
GTTATGTTGGGGGCTCCTGAGATGGCGTTTCCTCGTCTTAATGCTTTATCTTTTTGATTAACTTTTGTTGCTTTGTTGATAGTGTATCAGTCTTTTTTTATTGGTGGAGGAGCTGGAGGTAGTTGGACTTTTTATCCTCCTTTGAGAGTAGAGGGGCAGCCTGGTATGAGAATAGATTGTATAATTTTGGGGTTGCATACTGTGGGTATTGGTTCTTTGCTTGGAGCTATTAATTTTATGGTTACTACTCAAAACATGCGTTTAACTGCTGTTACTTTAGATCAGATAAGTATATTTGTTTGAACTTCTTATTTAACATCTTTTTTATTGATTTTATCTGTACCTGTGTTAGCTGGTTCTTTGTTGTTTTTGTTATTTGATCGTAATTTTAATTCTTCTTTTTATGATACTAAGAGGGGGGGTAGACCTTTATTGTTTCAACATTTGTTTTGATTTTTTGGTCATCCAGAAGTTTATATTATTATTTTGCCGGCTTTTGGTATTATTAGGGAGGCAGTTTTGTTTTTGACTGATAAGGAACGTTTATTTGGTCAGGTTAGTATGACTTTTGCTTCAATTTGAATTGCTATTCTGGGAACTTCTGTTTGAGGTCACCATATATATACTGCAGGTTTGGATATT
>CHNPDS1_MF795681
GTTATGCTGGGGGCTCCGGAGATGGCGTTTCCTCGTCTTAATGCTTTATCTTTTTGATTAACTTTTGTTGCTTTGTTGATAGTGTATCAGTCTTTTTTTATTGGTGGAGGAGCTGGAGGTAGTTGGACTTTTTATCCTCCTTTGAGAGTAGAGGGGCAGCCTGGTATGAGAATAGATTGTATAATTTTGGGGTTGCATACTGTGGGTATTGGTTCTTTGCTTGGAGCTATTAATTTTATGGTTACTACTCAAAATATGCGTTTAACTGCTGTTACTTTAGATCAGATAAGTATATTTGTTTGAACTTCTTATTTAACATCTTTTTTATTGATTTTATCTGTACCTGTGTTAGCTGGTTCTTTGTTGTTTTTGTTATTTGATCGTAATTTTAATTCTTCTTTTTATGATACTAAGAGGGGGGGTAGACCTTTATTGTTTCAACATTTGTTTTGATTTTTTGGTCATCCAGAAGTTTATATTATTATTTTGCCGGCTTTTGGTATTATTAGGGAGGCAGTTTTGTTTTTGACTGATAAGGAACGTTTATTTGGTCAGGTTAGTATGACTTTTGCTTCAATTTGAATTGCTATTTTAGGAACTTCTGTTTGAGGTCACCATATATATACTGCAGGTTTGGATATT
>CHNPDS2_MF795682
GTTATGCTGGGGGCTCCGGAGATGGCGTTTCCTCGTCTTAATGCTTTATCTTTTTGATTAACTTTTGTTGCTTTGTTGATAGTGTATCAGTCTTTTTTTATTGGTGGAGGAGCTGGAGGTAGTTGGACTTTTTATCCTCCTTTGAGAGTAGAGGGGCAGCCTGGTATGAGAATAGATTGTATAATTTTGGGGTTGCATACTGTGGGTATTGGTTCTTTGCTTGGAGCTATTAATTTTATGGTTACTACTCAAAATATGCGTTTAACTGCTGTTACTTTAGATCAGATAAGTATATTTGTTTGAACTTCTTATTTAACATCTTTTTTATTGATTTTATCTGTACCTGTGTTAGCTGGTTCTTTGTTGTTTTTGTTATTTGATCGTAATTTTAATTCTTCTTTTTATGATACTAAGAGGGGGGGTAGACCTTTATTGTTTCAACATTTGTTTTGATTTTTTGGTCATCCAGAAGTTTATATTATTATTTTGCCGGCTTTTGGTATTATTAGGGAGGCAGTTTTGTTTTTGACTGATAAGGAACGTTTATTTGGTCAGGTTAGTATGACTTTTGCTTCAATTTGAATTGCTATTTTAGGAACTTCTGTTTGAGGTCACCATATATATACTGCAGGTTTGGATATT
>CHNPDS3_MF795684
GTTATGCTGGGGGCTCCGGAGATGGCGTTTCCTCGTCTTAATGCTTTATCTTTTTGATTAACTTTTGTTGCTTTGTTGATAGTGTATCAGTCTTTTTTTATTGGTGGAGGAGCTGGAGGTAGTTGGACTTTTTATCCTCCTTTGAGAGTAGAGGGGCAGCCTGGTATGAGAATAGATTGTATAATTTTGGGGTTGCATACTGTGGGTATTGGTTCTTTGCTTGGAGCTATTAATTTTATGGTTACTACTCAAAACATGCGTTTAACTGCTGTTACTTTAGATCAGATAAGTATATTTGTTTGAACTTCTTATTTAACATCTTTTTTATTGATTTTATCTGTACCTGTGTTAGCTGGTTCTTTGTTGTTTTTGTTATTTGATCGTAATTTTAATTCTTCTTTTTATGATACTAAGAGGGGGGGTAGACCTTTATTGTTTCAACATTTGTTTTGATTTTTTGGTCATCCAGAAGTTTATATTATTATTTTGCCGGCTTTTGGTATTATTAGGGAGGCAGTTTTGTTTTTGACTGATAAGGAACGTTTATTTGGTCAGGTTAGTATGACTTTTGCTTCAATTTGAATTGCTATTTTAGGAACTTCTGTTTGAGGTCACCATATATATACTGCAGGTTTGGATATT
>CHNPDS4_MF795683
GTTATGCTGGGGGCTCCGGAGATGGCGTTTCCTCGTCTTAATGCTTTATCTTTTTGATTAACTTTTGTTGCTTTGTTGATAGTGTATCAGTCTTTTTTTATTGGTGGAGGAGCTGGAGGTAGTTGGACTTTTTATCCTCCTTTGAGAGTAGAGGGGCAGCCTGGTATGAGAATAGATTGTATAATTTTGGGGTTGCATACTGTGGGTATTGGTTCTTTGCTTGGAGCTATTAATTTTATGGTTACTACTCAAAATATGCGTTTAACTGCTGTTACTTTAGATCAGATAAGTATATTTGTTTGAACTTCTTATTTAACATCTTTTTTATTGATTTTATCTGTACCTGTGTTAGCTGGTTCTTTGTTGTTTTTGTTATTTGATCGTAATTTTAATTCTTCTTTTTATGATACTAAGAGGGGGGGTAGACCTTTATTGTTTCAACATTTGTTTTGATTTTTTGGTCATCCAGAAGTTTATATTATTATTTTGCCGGCTTTTGGTATTATTAGGGAGGCAGTTTTGTTTTTGACTGATAAGGAACGTTTATTTGGTCAGGTTAGTATGACTTTTGCTTCAATTTGAATTGCTATTTTAGGAACTTCTGTTTGAGGTCACCATATATATACTGCAGGTTTGGATATT
>CHNPDS5_MF795685
GTTATGCTGGGGGCTCCGGAGATGGCGTTTCCTCGTCTTAATGCTTTATCTTTTTGATTAACTTTTGTTGCTTTGTTGATAGTGTATCAGTCTTTTTTTATTGGTGGAGGAGCTGGAGGTAGTTGGACTTTTTATCCTCCTTTGAGAGTAGAGGGGCAGCCTGGTATGAGAATAGATTGTATAATTTTGGGGTTGCATACTGTGGGTATTGGTTCTTTGCTTGGAGCTATTAATTTTATGGTTACTACTCAAAACATGCGTTTAACTGCTGTTACTTTAGATCAGATAAGTATATTTGTTTGAACTTCTTATTTAACATCTTTTTTATTGATTTTATCTGTACCTGTGTTAGCTGGTTCTTTGTTGTTTTTGTTATTTGATCGTAATTTTAATTCTTCTTTTTATGATACTAAGAGGGGGGGTAGACCTTTATTGTTTCAACATTTGTTTTGATTTTTTGGTCATCCAGAAGTTTATATTATTATTTTGCCGGCTTTTGGTATTATTAGGGAGGCAGTTTTGTTTTTGACTGATAAGGAACGTTTATTTGGTCAGGTTAGTATGACTTTTGCTTCAATTTGAATTGCTATTTTAGGAACTTCTGTTTGAGGTCACCATATATATACTGCAGGTTTGGATATT
>CHNPDS6_MF795686
GTTATGCTGGGGGCTCCGGAGATGGCGTTTCCTCGTCTTAATGCTTTATCTTTTTGATTAACTTTTGTTGCTTTGTTGATAGTGTATCAGTCTTTTTTTATTGGTGGAGGAGCTGGAGGTAGTTGGACTTTTTATCCTCCTTTGAGAGTAGAGGGGCAGCCTGGTATGAGAATAGATTGTATAATTTTGGGGTTGCATACTGTGGGTATTGGTTCTTTGCTTGGAGCTATTAATTTTATGGTTACTACTCAAAACATGCGTTTAACTGCTGTTACTTTAGATCAGATAAGTATATTTGTTTGAACTTCTTATTTAACATCTTTTTTATTGATTTTATCTGTACCTGTGTTAGCTGGTTCTTTGTTGTTTTTGTTATTTGATCGTAATTTTAATTCTTCTTTTTATGATACTAAGAGGGGGGGTAGACCTTTATTGTTTCAACATTTGTTTTGATTTTTTGGTCATCCAGAAGTTTATATTATTATTTTGCCGGCTTTTGGTATTATTAGGGAGGCAGTTTTGTTTTTGACTGATAAGGAACGTTTATTTGGTCAGGTTAGTATGACTTTTGCTTCAATTTGAATTGCTATTTTAGGAACTTCTGTTTGAGGTCACCATATATATACTGCAGGTTTGGATATT
>CHNPDS7_MF795687
GTTATGCTGGGGGCTCCGGAGATGGCGTTTCCTCGTCTTAATGCTTTATCTTTTTGATTAACTTTTGTTGCTTTGTTGATAGTGTATCAGTCTTTTTTTATTGGTGGAGGAGCTGGAGGTAGTTGGACTTTTTATCCTCCTTTGAGAGTAGAGGGGCAGCCTGGTATGAGAATAGATTGTATAATTTTGGGGTTGCATACTGTGGGTATTGGTTCTTTGCTTGGAGCTATTAATTTTATGGTTACTACTCAAAATATGCGTTTAACTGCTGTTACTTTAGATCAGATAAGTATATTTGTTTGAACTTCTTATTTAACATCTTTTTTATTGATTTTATCTGTACCTGTGTTAGCTGGTTCTTTGTTGTTTTTGTTATTTGATCGTAATTTTAATTCTTCTTTTTATGATACTAAGAGGGGGGGTAGACCTTTATTGTTTCAACATTTGTTTTGATTTTTTGGTCATCCAGAAGTTTATATTATTATTTTGCCGGCTTTTGGTATTATTAGGGAGGCAGTTTTGTTTTTGACTGATAAGGAACGTTTATTTGGTCAGGTTAGTATGACTTTTGCTTCAATTTGAATTGCTATTTTAGGAACTTCTGTTTGAGGTCACCATATATATACTGCAGGTTTGGATATT
>CHNPDS8_MF795688
GTTATGCTGGGGGCTCCGGAGATGGCGTTTCCTCGTCTTAATGCTTTATCTTTTTGATTAACTTTTGTTGCTTTGTTGATAGTGTATCAGTCTTTTTTTATTGGTGGAGGAGCTGGAGGTAGTTGGACTTTTTATCCTCCTTTGAGAGTAGAGGGGCAGCCTGGTATGAGAATAGATTGTATAATTTTGGGGTTGCATACTGTGGGTATTGGTTCTTTGCTTGGAGCTATTAATTTTATGGTTACTACTCAAAACATGCGTTTAACTGCTGTTACTTTAGATCAGATAAGTATATTTGTTTGAACTTCTTATTTAACATCTTTTTTATTGATTTTATCTGTACCTGTGTTAGCTGGTTCTTTGTTGTTTTTGTTATTTGATCGTAATTTTAATTCTTCTTTTTATGATACTAAGAGGGGGGGTAGACCTTTATTGTTTCAACATTTGTTTTGATTTTTTGGTCATCCAGAAGTTTATATTATTATTTTGCCGGCTTTTGGTATTATTAGGGAGGCAGTTTTGTTTTTGACTGATAAGGAACGTTTATTTGGTCAGGTTAGTATGACTTTTGCTTCAATTTGAATTGCTATTTTAGGAACTTCTGTTTGAGGTCACCATATATATACTGCAGGTTTGGATATT
>CHNJZ1_MF795689
GTTATGCTGGGGGCTCCTGAGATGGCGTTTCCTCGTCTTAATGCTTTATCTTTTTGATTAACTTTTGTTGCTTTGTTGATAGTGTATCAGTCTTTTTTTATTGGTGGAGGAGCTGGAGGTAGTTGGACTTTTTATCCTCCTTTGAGAGTAGAGGGGCAGCCTGGTATGAGAATAGATTGTATAATTTTGGGGTTGCATACTGTGGGTATTGGTTCTTTGCTTGGAGCTATTAATTTTATGGTTACTACTCAAAACATGCGTTTAACTGCTGTTACTTTAGATCAGATAAGTATATTTGTTTGAACTTCTTATTTAACATCTTTTTTATTGATTTTATCTGTACCTGTGTTAGCTGGTTCTTTGTTGTTTTTGTTATTTGATCGTAATTTTAATTCTTCTTTTTATGATACTAAGAGGGGGGGTAGACCTTTATTGTTTCAACATTTATTTTGATTTTTTGGTCATCCAGAAGTTTATATTATTATTTTGCCGGCTTTTGGTATTATTAGGGAGGCAGTTTTGTTTTTGACTGATAAGGAACGTTTATTTGGTCAGGTTAGTATGACTTTTGCTTCAATTTGAATTGCTATTCTGGGAACTTCTGTTTGAGGTCACCATATATATACTGCAGGTTTGGATATT
>CHNJZ2_MF795690
GTTATGCTGGGGGCTCCTGAGATGGCGTTTCCTCGTCTTAATGCTTTATCTTTTTGATTAACTTTTGTTGCTTTGTTGATAGTGTATCAGTCTTTTTTTATTGGTGGAGGAGCTGGAGGTAGTTGGACTTTTTATCCTCCTTTGAGAGTAGAGGGGCAGCCTGGTATGAGAATAGATTGTATAATTTTGGGGTTGCATACTGTGGGTATTGGTTCTTTGCTTGGAGCTATTAATTTTATGGTTACTACTCAAAACATGCGTTTAACTGCTGTTACTTTAGATCAGATAAGTATATTTGTTTGAACTTCTTATTTAACATCTTTTTTATTGATTTTATCTGTACCTGTGTTAGCTGGTTCTTTGTTGTTTTTGTTATTTGATCGTAATTTTAATTCTTCTTTTTATGATACTAAGAGGGGGGGTAGACCTTTATTGTTTCAACATTTATTTTGATTTTTTGGTCATCCAGAAGTTTATATTATTATTTTGCCGGCTTTTGGTATTATTAGGGAGGCAGTTTTGTTTTTGACTGATAAGGAACGTTTATTTGGTCAGGTTAGTATGACTTTTGCTTCAATTTGAATTGCTATTCTGGGAACTTCTGTTTGAGGTCACCATATATATACTGCAGGTTTGGATATT
>CHNLY1_MF795691
GTTATGCTGGGGGCTCCGGAGATGGCGTTTCCTCGTCTTAATGCTTTATCTTTTTGATTAACTTTTGTTGCTTTGTTGATAGTGTATCAGTCTTTTTTTATTGGTGGAGGAGCTGGAGGTAGTTGGACTTTTTATCCTCCTTTGAGAGTAGAGGGGCAGCCTGGTATGAGAATAGATTGTATAATTTTGGGGTTGCATACTGTGGGTATTGGTTCTTTGCTTGGAGCTATTAATTTTATGGTTACTACTCAAAATATGCGTTTAACTGCTGTTACTTTAGATCAGATAAGTATATTTGTTTGAACTTCTTATTTAACATCTTTTTTATTGATTTTATCTGTACCTGTGTTAGCTGGTTCTTTGTTGTTTTTGTTATTTGATCGTAATTTTAATTCTTCTTTTTATGATACTAAGAGGGGGGGTAGACCTTTATTGTTTCAACATTTGTTTTGATTTTTTGGTCATCCAGAAGTTTATATTATTATTTTGCCGGCTTTTGGTATTATTAGGGAGGCAGTTTTGTTTTTGACTGATAAGGAACGTTTATTTGGTCAGGTTAGTATGACTTTTGCTTCAATTTGAATTGCTATTTTAGGAACTTCTGTTTGAGGTCACCATATATATACTGCAGGTTTGGATATT
>CHNLY2_MF795692
GTTATGCTGGGGGCTCCGGAGATGGCGTTTCCTCGTCTTAATGCTTTATCTTTTTGATTAACTTTTGTTGCTTTGTTGATAGTGTATCAGTCTTTTTTTATTGGTGGAGGAGCTGGAGGTAGTTGGACTTTTTATCCTCCTTTGAGAGTAGAGGGGCAGCCTGGTATGAGAATAGATTGTATAATTTTGGGGTTGCATACTGTGGGTATTGGTTCTTTGCTTGGAGCTATTAATTTTATGGTTACTACTCAAAATATGCGTTTAACTGCTGTTACTTTAGATCAGATAAGTATATTTGTTTGAACTTCTTATTTAACATCTTTTTTATTGATTTTATCTGTACCTGTGTTAGCTGGTTCTTTGTTGTTTTTGTTATTTGATCGTAATTTTAATTCTTCTTTTTATGATACTAAGAGGGGGGGTAGACCTTTATTGTTTCAACATTTGTTTTGATTTTTTGGTCATCCAGAAGTTTATATTATTATTTTGCCGGCTTTTGGTATTATTAGGGAGGCAGTTTTGTTTTTGACTGATAAGGAACGTTTATTTGGTCAGGTTAGTATGACTTTTGCTTCAATTTGAATTGCTATTTTAGGAACTTCTGTTTGAGGTCACCATATATATACTGCAGGTTTGGATATT
>CHNZZ1_MF795693
GTTATGCTGGGGGCTCCGGAGATGGCGTTTCCTCGTCTTAATGCTTTATCTTTTTGATTAACTTTTGTTGCTTTGTTGATAGTGTATCAGTCTTTTTTTATTGGTGGAGGAGCTGGAGGTAGTTGGACTTTTTATCCTCCTTTGAGAGTAGAGGGGCAGCCTGGTATGAGAATAGATTGTATAATTTTGGGGTTGCATACTGTGGGTATTGGTTCTTTGCTTGGAGCTATTAATTTTATGGTTACTACTCAAAATATGCGTTTAACTGCTGTTACTTTAGATCAGATAAGTATATTTGTTTGAACTTCTTATTTAACATCTTTTTTATTGATTTTATCTGTACCTGTGTTAGCTGGTTCTTTGTTGTTTTTGTTATTTGATCGTAATTTTAATTCTTCTTTTTATGATACTAAGAGGGGGGGTAGACCTTTATTGTTTCAACATTTGTTTTGATTTTTTGGTCATCCAGAAGTTTATATTATTATTTTGCCGGCTTTTGGTATTATTAGGGAGGCAGTTTTGTTTTTGACTGATAAGGAACGTTTATTTGGTCAGGTTAGTATGACTTTTGCTTCAATTTGAATTGCTATTTTAGGAACTTCTGTTTGAGGTCACCATATATATACTGCAGGTTTGGATATT
>CHNZZ2_MF795694
GTTATGCTGGGGGCTCCGGAGATGGCGTTTCCTCGTCTTAATGCTTTATCTTTTTGATTAACTTTTGTTGCTTTGTTGATAGTGTATCAGTCTTTTTTTATTGGTGGAGGAGCTGGAGGTAGTTGGACTTTTTATCCTCCTTTGAGAGTAGAGGGGCAGCCTGGTATGAGAATAGATTGTATAATTTTGGGGTTGCATACTGTGGGTATTGGTTCTTTGCTTGGAGCTATTAATTTTATGGTTACTACTCAAAACATGCGTTTAACTGCTGTTACTTTAGATCAGATAAGTATATTTGTTTGAACTTCTTATTTAACATCTTTTTTATTGATTTTATCTGTACCTGTGTTAGCTGGTTCTTTGTTGTTTTTGTTATTTGATCGTAATTTTAATTCTTCTTTTTATGATACTAAGAGGGGGGGTAGACCTTTATTGTTTCAACATTTATTTTGATTTTTTGGTCATCCAGAAGTTTATATTATTATTTTGCCGGCTTTTGGTATTATTAGGGAGGCAGTTTTGTTTTTGACTGATAAGGAACGTTTATTTGGTCAGGTTAGTATGACTTTTGCTTCAATTTGAATTGCTATTCTGGGAACTTCTGTTTGAGGTCACCATATATATACTGCAGGTTTGGATATT
>CHN408_MT040339
GTTATGCTGGGGGCTCCGGAGATGGCGTTTCCTCGTCTTAATGCTTTATCTTTTTGATTAACTTTTGTTGCTTTGTTGATAGTGTATCAGTCTTTTTTTATTGGTGGAGGAGCTGGAGGTAGTTGGACTTTTTATCCTCCTTTGAGAGTAGAGGGGCAGCCTGGTATGAGAATAGATTGTATAATTTTGGGGTTGCATACTGTGGGTATTGGTTCTTTGCTTGGAGCTATTAATTTTATGGTTACTACTCAAAACATGCGTTTAACTGCTGTTACTTTAGATCAGATAAGTATATTTGTTTGAACTTCTTATTTAACATCTTTTTTATTGATTTTATCTGTACCTGTGTTAGCTGGTTCTTTGTTGTTTTTGTTATTTGATCGTAATTTTAATTCTTCTTTTTATGATACTAAGAGGGGGGGTAGACCTTTATTGTTTCAACATTTGTTTTGATTTTTTGGTCATCCAGAAGTTTATATTATTATTTTGCCGGCTTTTGGTATTATTAGGGAGGCAGTTTTGTTTTTGACTGATAAGGAACGTTTATTTGGTCAGGTTAGTATGACTTTTGCTTCAATTTGAATTGCTATTTTAGGAACTTCTGTTTGAGGTCACCATATATATACTGCAGGTTTGGATATT
>CHN403_MT040341
GTTATGCTGGGGGCTCCTGAGATGGCGTTTCCTCGTCTTAATGCTTTATCTTTTTGATTAACTTTTGTTGCTTTGTTGATAGTGTATCAGTCTTTTTTTATTGGTGGAGGAGCTGGAGGTAGTTGGACTTTTTATCCTCCTTTGAGAGTAGAGGGGCAGCCTGGTATGAGAATAGATTGTATAATTTTGGGGTTGCATACTGTAGGTATTGGTTCTTTGCTTGGAGCTATTAATTTTATGGTTACTACTCAAAACATGCGTTTAACTGCTGTTACTTTAGATCAGATAAGTATATTTGTTTGAACTTCTTATTTAACATCTTTTTTATTGATTTTATCTGTACCTGTGTTAGCTGGTTCTTTGTTGTTTTTGTTATTTGATCGTAATTTTAATTCTTCTTTTTATGATACTAAGAGGGGGGGTAGACCTTTATTGTTTCAGCATTTGTTTTGATTTTTTGGTCATCCAGAAGTTTATATTATTATTTTGCCGGCTTTTGGTATTATTAGGGAGGCAGTTTTGTTTTTGACTGATAAGGAACGTTTATTTGGTCAGGTTAGTATGACTTTTGCTTCAATTTGAATTGCTATTCTGGGAACTTCTGTTTGAGGTCACCATATATATACTGCAGGTTTGGATATT
>CHN438_MT040342
GTTATGCTGGGGGCTCCTGAGATGGCGTTTCCTCGTCTTAATGCTTTATCTTTTTGATTAACTTTTGTTGCTTTGTTGATAGTGTATCAGTCTTTTTTTATTGGTGGAGGAGCTGGAGGTAGTTGGACTTTTTATCCTCCTTTGAGAGTAGAGGGGCAGCCTGGTATGAGAATGGATTGTATAATTTTGGGGCTGCATACTGTAGGTATTGGTTCTTTGCTTGGAGCTATTAATTTTATGGTTACTACTCAAAACATGCGTTTAACCGCTGTTACTTTAGATCAGATAAGTATATTTGTTTGAACTTCTTATTTAACATCTTTTTTATTGATTTTATCTGTACCTGTGTTAGCTGGTTCTTTGTTGTTTTTGTTATTTGATCGTAATTTTAATTCTTCTTTTTATGATACTAAGAGGGGGGGTAGACCTTTATTGTTTCAGCATTTGTTTTGATTTTTTGGTCATCCAGAAGTTTATATTATTATTTTGCCGGCTTTTGGTATTATTAGGGAGGCAGTTTTGTTTTTGACTGATAAGGAACGTTTATTTGGTCAGGTTAGTATGACTTTTGCTTCAATTTGAATTGCTATTCTGGGAACTTCTGTTTGAGGTCACCATATATATACTGCAGGTTTGGATATT
>CHN404_MT040343
GTTATGCTGGGGGCTCCTGAGATGGCGTTTCCTCGTCTTAATGCTTTATCTTTTTGATTAACTTTTGTTGCTTTGTTGATAGTGTATCAGTCTTTTTTTATTGGTGGAGGAGCTGGAGGTAGTTGGACTTTTTATCCTCCTTTGAGAGTAGAGGGGCAGCCTGGTATGAGAATAGATTGTATAATTTTGGGGTTGCATACTGTGGGTATTGGTTCTTTGCTTGGAGCTATTAATTTTATGGTTACTACTCAAAACATGCGTTTAACTGCTGTTACTTTAGATCAGATAAGTATATTTGTTTGAACTTCTTATTTAACATCTTTTTTATTGATTTTATCTGTACCTGTGTTAGCTGGTTCTTTGTTGTTTTTGTTATTTGATCGTAATTTTAATTCTTCTTTTTATGATACTAAGAGGGGGGGTAGACCTTTATTGTTTCAACATTTGTTTTGATTTTTTGGTCATCCAGAAGTTTATATTATTATTTTGCCGGCTTTTGGTATTATTAGGGAGGCAGTTTTGTTTTTGACTGATAAGGAACGTTTATTTGGTCAGGTTAGTATGACTTTTGCTTCAATTTGAATTGCTATTCTGGGAACTTCTGTTTGAGGTCACCATATGTATACTGCAGGTTTGGATATT
>CHN433_MT040344
GTTATGTTGGGGGCTCCTGAGATGGCGTTTCCTCGTCTTAATGCTTTATCTTTTTGATTAACTTTTGTTGCTTTGTTGATAGTGTATCAGTCTTTTTTTATTGGTGGAGGAGCTGGAGGTAGTTGGACTTTTTATCCTCCTTTGAGAGTAGAGGGGCAGCCTGGTATGAGAATAGATTGTATAATTTTGGGGTTGCATACTGTGGGTATTGGTTCTTTGCTTGGAGCTATTAATTTTATGGTTACTACTCAAAACATGCGTTTAACTGCTGTTACTTTAGATCAGATAAGTATATTTGTTTGAACTTCTTATTTAACATCTTTTTTATTGATTTTATCTGTACCTGTGTTAGCTGGTTCTTTGTTGTTTTTGTTATTTGATCGTAATTTTAATTCTTCTTTTTATGATACTAAGAGGGGGGGTAGACCTTTATTGTTTCAACATTTGTTTTGATTTTTTGGTCATCCAGAAGTTTATATTATTATTTTGCCGGCTTTTGGTATTATTAGGGAGGCAGTTTTGTTTTTGACTGATAAGGAACGTTTATTTGGTCAGGTTAGTATGACTTTTGCTTCAATTTGAATTGCTATTCTGGGAACTTCTGTTTGAGGTCACCATATATATACTGCAGGTTTGGATATT
>EurH1_AM042549
GTTATGCTGGGGGCTCCTGAGATGGCGTTTCCTCGTCTTAATGCTTTATCTTTTTGGTTAACTTTTGTTGCTTTGTTGATAGTGTATCAGTCTTTTTTTATTGGTGGAGGAGCTGGGGGTAGTTGGACTTTTTATCCTCCTTTGAGAGTAGAGGGGCAGCCTGGTATGAGAATGGATTGTATAATTTTGGGGCTGCATACTGTAGGTATTGGTTCTTTGCTTGGGGCTATTAATTTTATGGTTACTACTCAAAACATGCGTTTAACTGCTGTTACTTTAGATCAGATAAGTATATTTGTTTGAACTTCTTATTTAACATCTTTTTTATTGATTTTATCTGTACCTGTGTTAGCTGGTTCTTTGTTGTTTTTGTTATTTGATCGTAATTTTAATTCTTCTTTTTATGATACTAAGAGGGGGGGTAGACCTTTATTGTTTCAGCATTTGTTTTGATTTTTTGGTCATCCAGAAGTTTATATTATTATTTTGCCGGCTTTTGGTATTATCAGGGAGGCAGTTTTGTTTTTGACTGATAAGGAACGTTTATTTGGTCAGGTTAGTATGACTTTTGCTTCGATTTGAATTGCTATTCTGGGAACTTCTGTTTGAGGTCACCATATATATACTGCAGGTTTGGATATT
>SRB1_KJ433982
GTTATGCTGGGGGCTCCTGAGATGGCGTTTCCTCGTCTTAATGCTTTATCTTTTTGGTTAACTTTTGTTGCTTTGTTGATAGTGTATCAGTCTTTTTTTATTGGTGGAGGAGCTGGGGGTAGTTGGACTTTTTATCCTCCTTTGAGAGTAGAGGGGCAGCCTGGTATGAGAATGGATTGTATAATTTTGGGGCTGCATACTGTAGGTATTGGTTCTTTGCTTGGGGCTATTAATTTTATGGTTACTACTCAAAACATGCGTTTAACTGCTGTTACTTTAGATCAGATAAGTATATTTGTTTGAACTTCTTATTTAACATCTTTTTTATTGATTTTATCTGTACCTGTGTTAGCTGGTTCTTTGTTGTTTTTGTTATTTGATCGTAATTTTAATTCTTCTTTTTATGATACTAAGAGGGGGGGTAGACCTTTATTGTTTCAGCATTTGTTTTGATTTTTTGGTCATCCAGAAGTTTATATTATTATTTTGCCGGCTTTTGGTATTATCAGGGAGGCAGTTTTGTTTTTGACTGATAAGGAACGTTTATTTGGTCAGGTTAGTATGACTTTTGCTTCGATTTGAATTGCTATTCTGGGAACTTCTGTTTGAGGTCACCATATATATACTGCAGGTTTGGATATT
>SRB2_KJ433983
GTTATGCTGGGGGCTCCTGAGATGGCGTTTCCTCGTCTTAATGCTTTATCTTTTTGGTTAACTTTTGTTGCTTTGTTGATAGTGTATCAGTCTTTTTTTATTGGTGGAGGAGCTGGGGGTAGTTGGACTTTTTATCCTCCTTTGAGAGTAGAGGGGCAGCCTGGTATGAGAATGGATTGTATAATTTTGGGGCTGCATACTGTAGGTATTGGTTCTTTGCTTGGGGCTATTAATTTTATGGTTACTACTCAAAACATGCGTTTAACTGCTGTTACTTTAGATCAGATAAGTATATTTGTTTGAACTTCTTATTTAACATCTTTTTTATTGATTTTATCTGTACCTGTGTTAGCTGGTTCTTTGTTGTTTTTGTTATTTGATCGTAATTTTAATTCTTCTTTTTATGATACTAAGAGGGGGGGTAGACCTTTATTGTTTCAGCATTTGTTTTGATTTTTTGGTCATCCAGAAGTTTATATTATTATTTTGCCGGCTTTTGGTATTATCAGGGAGGCAGTTTTGTTTTTGACTGATAAGGAACGTTTATTTGGTCAGGTTAGTATGACTTTTGCTTCGATTTGAATTGCTATTCTGGGAACTTCTGTTTGAGGTCACCATATATATACTGCAGGTTTGGATATT
>ROU1_KP087796
GTTATGCTGGGGGCTCCTGAGATGGCGTTTCCTCGTCTTAATGCTTTATCTTTTTGGTTAACTTTTGTTGCTTTGTTGATAGTGTATCAGTCTTTTTTTATTGGTGGAGGAGCTGGGGGTAGTTGGACTTTTTATCCTCCTTTGAGAGTAGAGGGGCAGCCTGGTATGAGAATGGATTGTATAATTTTGGGGCTGCATACTGTAGGTATTGGTTCTTTGCTTGGGGCTATTAATTTTATGGTTACTACTCAAAACATGCGTTTAACTGCTGTTACTTTAGATCAGATAAGTATATTTGTTTGAACTTCTTATTTAACATCTTTTTTATTGATTTTATCTGTACCTGTGTTAGCTGGTTCTTTGTTGTTTTTGTTATTTGATCGTAATTTTAATTCTTCTTTTTATGATACTAAGAGGGGGGGTAGACCTTTATTGTTTCAGCATTTGTTTTGATTTTTTGGTCATCCAGAAGTTTATATTATTATTTTGCCGGCTTTTGGTATTATCAGGGAGGCAGTTTTGTTTTTGACTGATAAGGAACGTTTATTTGGTCAGGTTAGTATGACTTTTGCTTCGATTTGAATTGCTATTCTGGGAACTTCTGTTTGAGGTCACCATATATATACTGCAGGTTTGGATATT
>ROU2_KT716012
GTTATGCTGGGGGCTCCTGAGATGGCGTTTCCTCGTCTTAATGCTTTATCTTTTTGGTTAACTTTTGTTGCTTTGTTGATAGTGTATCAGTCTTTTTTTATTGGTGGAGGAGCTGGGGGTAGTTGGACTTTTTATCCTCCTTTGAGAGTAGAGGGGCAGCCTGGTATGAGAATGGATTGTATAATTTTGGGGCTGCATACTGTAGGTATTGGTTCTTTGCTTGGGGCTATTAATTTTATGGTTACTACTCAAAACATGCGTTTAACTGCTGTTACTTTAGATCAGATAAGTATATTTGTTTGAACTTCTTATTTAACATCTTTTTTATTGATTTTATCTGTACCTGTGTTAGCTGGTTCTTTGTTGTTTTTGTTATTTGATCGTAATTTTAATTCTTCTTTTTATGATACTAAGAGGGGGGGTAGACCTTTATTGTTTCAGCATTTGTTTTGATTTTTTGGTCATCCAGAAGTTTATATTATTATTTTGCCGGCTTTTGGTATTATCAGGGAGGCAGTTTTGTTTTTGACTGATAAGGAACGTTTATTTGGTCAGGTTAGTATGACTTTTGCTTCGATTTGAATTGCTATTCTGGGAACTTCTGTTTGAGGTCACCATATATATACTGCAGGTTTGGATATT
>ROU3_KT716013
GTTATGCTGGGGGCTCCTGAGATGGCGTTTCCTCGTCTTAATGCTTTATCTTTTTGGTTAACTTTTGTTGCTTTGTTGATAGTGTATCAGTCTTTTTTTATTGGTGGAGGAGCTGGGGGTAGTTGGACTTTTTATCCTCCTTTGAGAGTAGAGGGGCAGCCTGGTATGAGAATGGATTGTATAATTTTGGGGCTGCATACTGTAGGTATTGGTTCTTTGCTTGGGGCTATTAATTTTATGGTTACTACTCAAAACATGCGTTTAACTGCTGTTACTTTAGATCAGATAAGTATATTTGTTTGAACTTCTTATTTAACATCTTTTTTATTGATTTTATCTGTACCTGTGTTAGCTGGTTCTTTGTTGTTTTTGTTATTTGATCGTAATTTTAATTCTTCTTTTTATGATACTAAGAGGGGGGGTAGACCTTTATTGTTTCAGCATTTGTTTTGATTTTTTGGTCATCCAGAAGTTTATATTATTATTTTGCCGGCTTTTGGTATTATCAGGGAGGCAGTTTTGTTTTTGACTGATAAGGAACGTTTATTTGGTCAGGTTAGTATGACTTTTGCTTCGATTTGAATTGCTATTCTGGGAACTTCTGTTTGAGGTCACCATATATATACTGCAGGTTTGGATATT
>SVK1_KY476400
GTTATGCTGGGGGCTCCTGAGATGGCGTTTCCTCGTCTTAATGCTTTATCTTTTTGGTTAACTTTTGTTGCTTTGTTGATAGTGTATCAGTCTTTTTTTATTGGTGGAGGAGCTGGGGGTAGTTGGACTTTTTATCCTCCTTTGAGAGTAGAGGGGCAGCCTGGTATGAGAATGGATTGTATAATTTTGGGGCTGCATACTGTAGGTATTGGTTCTTTGCTTGGGGCTATTAATTTTATGGTTACTACTCAAAACATGCGTTTAACTGCTGTTACTTTAGATCAGATAAGTATATTTGTTTGAACTTCTTATTTAACATCTTTTTTATTGATTTTATCTGTACCTGTGTTAGCTGGTTCTTTGTTGTTTTTGTTATTTGATCGTAATTTTAATTCTTCTTTTTATGATACTAAGAGGGGGGGTAGACCTTTATTGTTTCAGCATTTGTTTTGATTTTTTGGTCATCCAGAAGTTTATATTATTATTTTGCCGGCTTTTGGTATTATCAGGGAGGCAGTTTTGTTTTTGACTGATAAGGAACGTTTATTTGGTCAGGTTAGTATGACTTTTGCTTCGATTTGAATTGCTATTCTGGGAACTTCTGTTTGAGGTCACCATATATATACTGCAGGTTTGGATATT
>PRT1_KX033489
GTTATGCTGGGGGCTCCTGAGATGGCGTTTCCTCGTCTTAATGCTTTATCTTTTTGGTTAACTTTTGTTGCTTTGTTGATAGTGTATCAGTCTTTTTTTATTGGTGGAGGAGCTGGGGGTAGTTGGACTTTTTATCCTCCTTTGAGAGTAGAGGGGCAGCCTGGTATGAGAATGGATTGTATAATTTTGGGGCTGCATACTGTAGGTATTGGTTCTTTGCTTGGGGCTATTAATTTTATGGTTACTACTCAAAACATGCGTTTAACTGCTGTTACTTTAGATCAGATAAGTATATTTGTTTGAACTTCTTATTTAACATCTTTTTTATTGATTTTATCTGTACCTGTGTTAGCTGGTTCTTTGTTGTTTTTGTTATTTGATCGTAATTTTAATTCTTCTTTTTATGATACTAAGAGGGGGGGTAGACCTTTATTGTTTCAGCATTTGTTTTGATTTTTTGGTCATCCAGAAGTTTATATTATTATTTTGCCGGCTTTTGGTATTATCAGGGAGGCAGTTTTGTTTTTGACTGATAAGGAACGTTTATTTGGTCAGGTTAGTATGACTTTTGCTTCGATTTGAATTGCTATTCTGGGAACTTCTGTTTGAGGTCACCATATATATACTGCAGGTTTGGATATT
>KORh8_AM042556
GTTATGCTGGGGGCTCCTGAGATGGCGTTTCCTCGTCTTAATGCTTTATCTTTTTGATTAACTTTTGTTGCTTTGTTGATAGTGTATCAGTCTTTTTTTATTGGTGGAGGGGCTGGAGGTAGTTGGACTTTTTACCCTCCTTTGAGAGTAGAGGGGCAGCCTGGTATGAGAATAGATTGTATAATTTTGGGGTTGCATACTGTGGGTATTGGTTCTTTGCTTGGAGCTATTAATTTTATGGTTACTACTCAAAACATGCGTTTAACTGCTGTTACTTTAGATCAGATAAGTATATTTGTTTGAACTTCTTATTTAACATCTTTTTTATTGATTTTATCTGTACCTGTGTTAGCTGGTTCTTTGTTGTTTTTGTTATTTGATCGTAATTTTAATTCTTCTTTTTATGATACTAAGAGGGGGGGTAGACCTTTATTGTTTCAACATTTGTTTTGATTTTTTGGTCATCCAGAAGTTTATATTATTATTTTGCCGGCTTTTGGTATTATTAGGGAGGCAGTTTTGTTTTTGACTGATAAGGAACGTTTATTTGGTCAGGTTAGTATGACTTTTGCTTCAATTTGAATTGCTATTCTGGGAACTTCTGTTTGAGGTCACCATATGTATACTGCAGGTTTGGATATT
>KORh6_AM042554
GTTATGCTGGGGGCTCCTGAGATGGCGTTTCCTCGTCTTAATGCTTTATCTTTTTGATTAACTTTTGTCGCTTTGTTGATAGTGTATCAGTCTTTTTTTATTGGTGGAGGAGCTGGAGGTAGTTGGACTTTTTACCCTCCTTTGAGAGTAGAGGGGCAGCCTGGTATGAGAATAGATTGTATAATTTTGGGGTTGCATACTGTGGGTATTGGTTCTTTGCTTGGAGCTATTAATTTTATGGTTACTACTCAAAACATGCGTTTAACTGCTGTTACTTTAGATCAGATAAGTATATTTGTTTGAACTTCTTATTTAACATCTTTTTTATTGATTTTATCTGTACCTGTGTTAGCTGGTTCTTTGTTGTTTTTGTTATTTGATCGTAATTTTAATTCTTCTTTTTATGATACTAAGAGGGGGGGTAGACCTTTATTGTTTCAACATTTGTTTTGATTTTTTGGTCATCCAGAAGTTTATATTATTATTTTGCCGGCTTTTGGTATTATTAGGGAGGCAGTTTTGTTTTTGACTGATAAGGAACGTTTATTTGGTCAGGTTAGTATGACTTTTGCTTCAATTTGAATTGCTATTCTGGGAACTTCTGTTTGAGGTCACCATATGTATACTGCAGGTTTGGATATT
>KORh7_AM042555
GTTATGCTGGGGGCTCCTGAGATGGCGTTTCCTCGTCTTAATGCTTTATCTTTTTGATTAACTTTTGTTGCTTTGTTGATAGTGTATCAGTCTTTTTTTATTGGTGGAGGAGCTGGAGGTAGTTGGACTTTTTATCCTCCTTTGAGAGTAGAGGGGCAGCCTGGTATGAGAATAGATTGTATAATTTTGGGGTTGCATACTGTGGGTATTGGTTCTTTGCTTGGAGCTATTAATTTTATGGTTACTACTCAAAACATGCGTTTAACTGCTGTTACTTTGGATCAGATAAGTATATTTGTTTGAACTTCTTATTTAACATCTTTTTTATTGATTTTATCTGTACCTGTGTTAGCTGGTTCTTTGTTGTTTTTGTTATTTGATCGTAATTTTAATTCTTCTTTTTATGATACTAAGAGGGGGGGTAGACCTTTATTGTTTCAACATTTGTTTTGATTTTTTGGTCATCCAGAAGTTTATATTATTATTTTGCCGGCTTTTGGTATTATTAGGGAGGCAGTTTTGTTTTTGACTGATAAGGAACGTTTATTTGGTCAGGTTAGTATGACTTTTGCTTCAATTTGAATTGCTATTCTGGGAACTTCTGTTTGAGGTCACCATATATATACTGCAGGTTTGGATATT
>CHNAHh2_AM042550
GTTATGCTGGGGGCTCCTGAGATGGCGTTTCCTCGTCTTAATGCTTTATCTTTTTGATTAACTTTTGTTGCTTTGTTGATAGTGTATCAGTCTTTTTTTATTGGTGGGGGAGCTGGAGGTAGTTGGACTTTTTATCCTCCTTTGAGAGTAGAGGGGCAGCCCGGTATGAGAATAGATTGTATAATTTTGGGGTTGCATACTGTGGGTATTGGTTCTTTGCTTGGAGCTATTAATTTTATGGTTACTACTCAAAACATGCGTTTAACTGCTGTTACTTTAGATCAGATAAGTATATTTGTTTGAACTTCTTATTTAACATCTTTTTTATTGATTTTATCTGTACCTGTGTTAGCTGGTTCTTTGTTGTTTTTGTTATTTGATCGTAATTTTAATTCTTCTTTTTATGATACTAAGAGGGGGGGTAGACCTTTATTGTTTCAACATTTGTTTTGATTTTTTGGTCATCCAGAAGTTTATATTATTATTTTGCCGGCTTTTGGTATTATTAGGGAGGCAGTTTTGTTTTTGACTGATAAGGAACGTTTATTTGGTCAGGTTAGTATGACTTTTGCTTCAATTTGAATTGCTATTCTGGGAACTTCTGTTTGAGGTCACCATATATATACTGCAGGTTTGGATATT
>CHNAHh3_AM042551 
GTTATGCTGGGGGCTCCTGAGATGGCGTTTCCTCGTCTTAATGCTTTATCTTTTTGATTAACTTTTGTTGCTTTGTTGATAGTGTATCAGTCTTTTTTTATTGGTGGAGGAGCTGGAGGTAGTTGGACTTTTTATCCTCCTTTGAGAGTAGAGGGGCAGCCTGGTATGAGAATAGATTGTATAATTTTGGGGTTGCATACTGTGGGTATTGGTTCTTTGCTTGGAGCTATTAATTTTATGGTTACTACTCAAAACATGCGTTTAACTGCTGTTACTTTAGACCAGATAAGTATATTTGTTTGAACTTCTTATTTAACATCTTTTTTATTGATTTTATCTGTACCTGTGTTAGCTGGTTCTTTGTTGTTTTTGTTATTTGATCGTAATTTTAATTCTTCTTTTTATGATACTAAGAGGGGGGGTAGACCTTTATTGTTTCAACATTTGTTTTGATTTTTTGGTCATCCAGAAGTTTATATTATTATTTTGCCGGCTTTTGGTATTATTAGGGAGGCAGTTTTGTTTTTGACTGATAAGGAACGTTTATTTGGTCAGGTTAGTATGACTTTTGCTTCAATTTGAATTGCTATTCTGGGAACTTCTGTTTGAGGTCACCATATATATACTGCAGGTTTGGATATT
>CHNAHh4_AM042552
GTTATGCTGGGGGCTCCTGAGATGGCGTTTCCTCGTCTTAATGCTTTATCTTTTTGATTAACTTTTGTTGCTTTGTTGATAGTGTATCAGTCTTTTTTTATTGGTGGAGGAGCTGGAGGTAGTTGGACTTTTTATCCTCCTTTGAGAGTAGAGGGGCAGCCTGGTGTGAGAATAGATTGTATAATTTTGGGGCTGCATACTGTAGGTATTGGTTCTTTGTTTGGAGCTATTAATTTTATGGTTACTACTCAAAACATGCGTTTAACTGCTGTTACTTTAGATCAGATAAGTATATTTGTTTGAACTTCTTATTTAACATCTTTTTTATTGATTTTATCTGTACCTGTGTTAGCTGGTTCTTTGTTGTTTTTGTTATTTGATCGTAATTTTAATTCTTCTTTTTATGATACTAAGAGGGGGGGTAGACCTTTATTGTTTCAGCATTTGTTTTGATTTTTTGGTCATCCAGAAGTTTATATTATTATTTTGCCGGCTTTTGGTATTATTAGGGAGGCAGTTTTGTTTTTGACTGATAAGGAACGTTTATTTGGTCAGGTTAGTATGACTTTTGCTTCAATTTGAATTGCTATTCTGGGAACTTCTGTTTGAGGTCACCATATATATACTGCAGGTTTGGATATT
>CHNAHh5_AM042553
GTTATGCTGGGGGCTCCGGAGATGGCGTTTCCTCGTCTTAATGCTTTATCTTTTTGATTAACTTTTGTTGCTTTGTTGATAGTGTATCAGTCTTTTTTTATTGGCGGAGGAGCTGGAGGTAGTTGGACTTTTTATCCTCCTTTGAGAGTAGAGGGGCAGCCTGGTATGAGAATAGATTGTATAATTTTGGGGTTGCATACTGTGGGTATTGGTTCTTTGCTTGGAGCTATTAATTTTATGGTTACTACTCAAAACATGCGTTTAACTGCTGTTACTTTAGATCAGATAAGTATATTTGTTTGAACTTCTTATTTAACATCTTTTTTATTGATTTTATCTGTACCTGTGTTAGCTGGTTCTTTGTTGTTTTTGTTATTTGATCGTAATTTTAATTCTTCTTTTTATGATACTAAGAGGGGGGGTAGACCTTTATTGTTTCAACATTTGTTTTGATTTTTTGGTCATCCAGAAGTTTATATTATTATTTTGCCGGCTTTTGGTATTATTAGGGAGGCAGTTTTGTTTTTGACTGATAAGGAACGTCTATTTGGTCAGGTTAGTATGACTTTTGCTTCAATTTGAATTGCTATTCTAGGAACTTCTGTTTGAGGTCACCATATATATACTGCAGGTTTGGATATT
