# Supplementary material for: Molecular characterization of oriental eyeworm (Thelazia callipaeda) detected from raccoon (Procyon lotor) and Japanese raccoon dog (Nyctereutes viverrinus) in Kanto region, Japan
Source: Parasit Vectors. 2023 Mar 30;16:116. doi: 10.1186/s13071-023-05736-x (PMC10064651; doi:10.1186/s13071-023-05736-x)
Supplement: Supplementary file 2 — Additional file 2: Table S2. Geographical origin, host, GenBank/DDBJ/EMBL accession nos., and haplotype name of the Thelazia cox1 sequences. [file 13071_2023_5736_MOESM2_ESM.xlsx]

## Sheet: Supplemental x
Additional file 2: Table S1. Reference cox1 sequences used in this study.
	Code	Geographical origin	Host origin	cox1 haplotypes
				Accession nos.	Otranto et al., 2005	Znang et al., 2018	This study
1	EURH1	Germany, Italy (Piemonte, Basilicata, Calabria), Netherlands	Canis familiaris	AM042549	h1	h1	h1
			Vulpes vulpes
			Felis catus
			Vulpes vulpes
2	SRB1	Serbia (Baljevac)	Canis lupus familiaris	KJ433982	nu	h1	h1
3	SRB2	Serbia (Baljevac)	Felis silvestris catus	KJ433983	nu	h1	h1
4	ROU1	Romania	Canis lupus familiaris	KP087796	nu	h1	h1
5	ROU2	Romania	Canis lupus familiaris	KT716012	nu	h1	h1
6	ROU3	Romania	Canis lupus familiaris	KT716013	nu	h1	h1
7	SVK1	Slovakia	Canis lupus familiaris	KY476400	nu	h1	h1
8	PRT1	Portugal	Oryctolagus cuniculus	KX033489	nu	h1	h1
9	HUN1	Hungary	Felis silvestris catus	KX372681	nu	h1	h1
10	GRC1	Greece	Ursus arctos	OK662943	nu	nu	h1
11	JPNKU1	Japan (Kumamoto)	Homo sapiens	LC565618	nu	h10	h10a
12	JPNOI1	Japan (Oita)	Homo sapiens	LC565619	nu	h10	h10a
13	JPNOK1	Japan (Okayama)	Homo sapiens	AB538283	nu	h9	h9
14	JPNTK1	Japan (Tokyo)	Canis lupus familiaris	AB852543	nu	h10	h10a
15	JPNTK2	Japan (Tokyo)	Canis lupus familiaris	AB852544	nu	h11	h9
16	JPNTK3	Japan (Tokyo)	Canis lupus familiaris	AB852545	nu	h12	h12
17	JPNTK4	Japan (Tokyo)	Canis lupus familiaris	AB852546	nu	h10	h10
18	JPNTK5	Japan (Tokyo)	Canis lupus familiaris	AB852547	nu	h10	h10
19	JNPTK6	Japan (Tokyo)	Canis lupus familiaris	AB852548	nu	h10	h10
20	JPNTK7	Japan (Tokyo)	Canis lupus familiaris	AB852549	nu	h10	h10
21	JPNSA1	Japan (Saitama)	Canis lupus familiaris	AB852550	nu	h10	h10
24	KORh6	Korea (Kou Kuk)	Canis lupus familiaris	AM042554	h6	h6	h6
23	KORh7	Korea (Kou Kuk)	Canis lupus familiaris	AM042555	h7	h7	h7
22	KORh8	Korea (Kou Kuk)	Canis lupus familiaris	AM042556	h8	h8	h8
28	CHNAHh2	China (Anhui)	Canis lupus familiaris	AM042550	h2	h2	h2
27	CHNAHh3	China (Anhui)	Canis lupus familiaris	AM042551	h3	h3	h3
26	CHNAHh4	China (Anhui)	Canis lupus familiaris	AM042552	h4	h4	h4
25	CHNAHh5	China (Anhui)	Canis lupus familiaris	AM042553	h5	h5	h5
29	CHNHF1	China (Anhui, Hefei)	Homo sapiens	MF795663	nu	h13	h13
30	CHNLA1	China (Anhui, Liuan)	Homo sapiens	MF795664	nu	h13	h13
31	CHNLA2	China (Anhui, Liuan)	Homo sapiens	MF795665	nu	h13	h13
32	CHNLA3	China (Anhui, Liuan)	Homo sapiens	MF795666	nu	h13	h13
33	CHNLA4	China (Anhui, Liuan)	Homo sapiens	MF795667	nu	h13	h13
34	CHNLA5	China (Anhui, Liuan)	Homo sapiens	MF795668	nu	h13	h13
35	CHNLA6	China (Anhui, Liuan)	Homo sapiens	MF795669	nu	h13	h13
36	CHNDD1	China (Liaoning, Dandong)	Homo sapiens	MF795670	nu	h14	h14
37	CHNDD2	China (Liaoning, Dandong)	Homo sapiens	MF795671	nu	h14	h14
38	CHNSL1	China (Shaanxi, Shangluo)	Homo sapiens	MF795672	nu	h15	h15
39	CHNSL2	China (Shaanxi, Shangluo)	Homo sapiens	MF795673	nu	h15	h15
40	CHNSL3	China (Shaanxi, Shangluo)	Homo sapiens	MF795674	nu	h15	h15
41	CHNTC1	China (Shaanxi, Tongchuan)	Homo sapiens	MF795675	nu	h16	h16
42	CHNTC2	China (Shaanxi, Tongchuan)	Homo sapiens	MF795676	nu	h16	h16
43	CHNTC3	China (Shaanxi, Tongchuan)	Homo sapiens	MF795677	nu	h16	h16
44	CHNSH1	China (Shaanxi)	Canis lupus familiaris	MN719909	nu	nu	h25
45	CHNHG1	China (Hubei, Huanggang)	Homo sapiens	MF795678	nu	h17	h17
46	CHNHG2	China (Hubei, Huanggang)	Homo sapiens	MF795679	nu	h17	h17
47	CHNWH1	China (Hubei, Wuhan)	Homo sapiens	MF795680	nu	h18	h18
48	CHNPDS1	China (Henan, Pingdignshan)	Homo sapiens	MF795681	nu	h15	h15
49	CHNPDS2	China (Henan, Pingdignshan)	Homo sapiens	MF795682	nu	h15	h15
50	CHNPDS3	China (Henan, Pingdignshan)	Homo sapiens	MF795683	nu	h19	h19
51	CHNPDS4	China (Henan, Pingdignshan)	Homo sapiens	MF795684	nu	h15	h15
52	CHNPDS5	China (Henan, Pingdignshan)	Homo sapiens	MF795685	nu	h19	h19
53	CHNPDS6	China (Henan, Pingdignshan)	Homo sapiens	MF795686	nu	h19	h19
54	CHNPDS7	China (Henan, Pingdignshan)	Homo sapiens	MF795687	nu	h15	h15
55	CHNPDS8	China (Henan, Pingdignshan)	Homo sapiens	MF795688	nu	h19	h19
56	CHNJZ1	China (Henan, Jiaozuo)	Homo sapiens	MF795689	nu	h20	h20
57	CHNJZ2	China (Henan, Jiaozuo)	Homo sapiens	MF795690	nu	h20	h20
58	CHNLY1	China (Henan, Luoyang)	Homo sapiens	MF795691	nu	h15	h15
59	CHNLY2	China (Henan, Luoyang)	Homo sapiens	MF795692	nu	h15	h15
60	CHNZZ1	China (Henan, Zhengzhou)	Homo sapiens	MF795693	nu	h15	h15
61	CHNZZ2	China (Henan, Zhengzhou)	Homo sapiens	MF795694	nu	h21	h21
62	CHN408	China	Canis lupus familiaris	MT040339	nu	nu	h19
63	CHN428	China	Canis lupus familiaris	MT040340*	nu	nu	h19a
64	CHN403	China	Canis lupus familiaris	MT040341	nu	nu	h22
65	CHN438	China	Canis lupus familiaris	MT040342	nu	nu	h23
66	CHN404	China	Canis lupus familiaris	MT040343	nu	nu	h24
67	CHN433	China	Canis lupus familiaris	MT040344	nu	nu	h18
nu: Not used, *: Sequences exuclude for sequence analysis in the present study
